# Supplementary material for: Single-cell transcriptome reveals diversity of Müller cells with different metabolic-mitochondrial signatures in normal and degenerated macula
Source: Front Neurosci. 2022 Dec 22;16:1079498. doi: 10.3389/fnins.2022.1079498 (PMC9817153; doi:10.3389/fnins.2022.1079498)
Supplement: Supplementary file 1 [file Data_Sheet_1.CSV]

p_val	avg_log2FC	pct.1	pct.2	p_val_adj	gene
0	-1.4944609855145887	0.408	0.888	0	ENO1
0	-2.2824086449849137	0.134	0.73	0	RPS8
0	-2.0345069843400703	0.3	0.881	0	RPS27A
0	-1.9099694856008544	0.159	0.738	0	DBI
0	-2.2283524136183637	0.072	0.628	0	DAPL1
0	-2.215603762320775	0.206	0.792	0	RPL37A
0	-1.4345766501961266	0.55	0.945	0	PTMA
0	-1.906910950612425	0.237	0.793	0	RPL32
0	-1.6764104342819484	0.266	0.836	0	RPL15
0	-2.1079605537708526	0.214	0.782	0	RPL34
0	-2.075725423058827	0.266	0.873	0	RPS3A
0	-2.067829743620039	0.224	0.833	0	RPS14
0	-1.6426806365836817	0.619	0.94	0	GPX3
0	-1.9077764699783852	0.504	0.96	0	EEF1A1
0	-2.4758298517319393	0.159	0.793	0	FABP7
0	-2.145613930646901	0.233	0.831	0	RPS12
0	-1.725641151029651	0.346	0.888	0	RPL10
0	-1.6047747504386658	0.808	0.986	0	CLU
0	-1.986065114518112	0.224	0.817	0	RPL7
0	-1.7478017506178531	0.362	0.876	0	CA2
0	-2.2266695146235334	0.18	0.789	0	RPL30
0	-1.9281547007432303	0.22	0.799	0	RPS6
0	-2.3095499373867785	0.19	0.816	0	RPS13
0	-2.3516974303040277	0.76	0.988	0	FTH1
0	2.113360112546518	0.982	0.594	0	NEAT1
0	-1.2689402272093933	0.88	0.998	0	VIM
0	-1.5850669480570971	0.364	0.872	0	PPA1
0	-1.9465612038820925	0.235	0.814	0	RPS24
0	-1.773453150131271	0.719	0.989	0	GAPDH
0	-1.688826957684835	0.215	0.799	0	CD63
0	-2.1288547470309784	0.345	0.894	0	RPL41
0	-1.84769154246579	0.205	0.789	0	NACA
0	-1.5315578053129184	0.445	0.917	0	PEBP1
0	-1.7553734033566508	0.277	0.834	0	RPL21
0	-1.8566114755753613	0.369	0.895	0	TPT1
0	-1.6318712913535154	0.301	0.847	0	SRP14
0	-2.2152037208687343	0.389	0.927	0	RPLP1
0	-3.0432797965961833	0.411	0.977	0	CRABP1
0	-1.7038197382861844	0.412	0.897	0	RLBP1
0	-2.0711469532548064	0.228	0.839	0	RPL19
0	-1.389946669804901	0.67	0.97	0	ACTG1
0	-2.1340599775955007	0.216	0.829	0	RPS15
0	-1.2523004935921733	0.805	0.992	0	APOE
0	-1.8917992852691903	0.219	0.809	0	RPL18
0	-1.7993377972209936	0.353	0.885	0	RPL3
1.4389403815697202e-303	-2.4246496040225334	0.077	0.61	4.768072848369425e-299	LINC00844
1.7878641761317e-302	-1.3295644672491669	0.495	0.915	5.924266734030001e-298	CALM2
5.990417785106578e-302	-1.9643909306224936	0.178	0.735	1.984984837272916e-297	RPS25
2.7427274761679133e-301	-1.534377388484462	0.327	0.86	9.088301765029997e-297	GNAS
7.065732540349011e-301	-1.5356987815055274	0.242	0.793	2.3413011345700484e-296	BASP1
1.8015955537270103e-299	-2.043704100721965	0.159	0.713	5.9697670268298216e-295	RPL37
6.545041492169908e-296	-1.7341845364349657	0.177	0.738	2.1687649488454205e-291	RPL24
3.8320817823672164e-295	-1.699763661692033	0.256	0.812	1.2697986194052008e-290	RPL9
4.113619750461953e-293	-1.7304376462180406	0.23	0.79	1.3630890405130728e-288	RPS7
5.363387958206288e-293	-1.803352668936396	0.226	0.783	1.777212233831236e-288	RPS18
9.708715255646283e-293	-1.0629177115001198	0.75	0.957	3.2170798871109526e-288	FRZB
2.8789048836896184e-291	-1.7199989329745629	0.242	0.803	9.53953922259392e-287	RPL13A
1.764823943959969e-290	-1.8077760070138602	0.236	0.78	5.847920620705754e-286	RPS23
2.928218655249288e-290	-1.9187959078022345	0.228	0.77	9.70294533603404e-286	RPS27
3.2477754601701113e-287	-1.8044681246553487	0.106	0.646	1.0761828764819681e-282	SEC11C
7.966152533483923e-283	-1.7925060338540872	0.17	0.72	2.6396643034952326e-278	RPS16
1.6083403389151548e-278	-1.633538664162876	0.345	0.861	5.329396547029257e-274	RPL13
1.3034216419696725e-277	-1.666787364232815	0.135	0.665	4.319017952830707e-273	MGARP
8.061837003348042e-276	-1.9120502274811604	0.148	0.68	2.6713703094294075e-271	RPL35A
3.0142287161130976e-275	-1.4792286568451845	0.25	0.778	9.98794827371236e-271	SKP1
1.320551063173277e-274	-1.62889612901028	0.154	0.693	4.375778002930971e-270	SRP9
1.4882827375399754e-273	-1.8900300297388044	0.136	0.666	4.931573679112463e-269	RPL22
6.477412398403994e-272	-1.9865466901797066	0.115	0.634	2.1463553723351476e-267	RPL36
1.247404012375443e-269	-1.6943268016548572	0.168	0.704	4.133397935407268e-265	RPL29
2.701095535064111e-269	-1.5496046644181036	0.344	0.833	8.950350164988438e-265	C1orf61
2.9927704821705724e-268	-1.7885555462615632	0.232	0.76	9.91684426972041e-264	RPS28
3.1298815343017883e-268	-1.5369144560388572	0.166	0.709	1.0371175452062405e-263	PARK7
9.3236234261009e-264	-1.5575142207755734	0.208	0.749	3.089475858472794e-259	RPL7A
4.912577986207204e-261	-1.7383730886079896	0.227	0.746	1.627831841509619e-256	RPL28
7.213455570194711e-260	-1.6488284984074915	0.129	0.648	2.3902506377397196e-255	DSTN
1.1160033026810175e-259	-1.6435382541061112	0.186	0.717	3.6979885437638195e-255	RPS11
1.904611837662132e-257	-1.8168469012475732	0.135	0.65	6.31112178527724e-253	RPLP2
2.020218234798831e-255	-1.2260928051077182	0.547	0.883	6.694195142829406e-251	GPM6B
1.5718496664154275e-254	-1.5554708911744917	0.324	0.829	5.208481054634161e-250	RPL11
4.1649102469024235e-254	-1.727114410619548	0.122	0.634	1.380084659413587e-249	RPL35
7.478784482847272e-254	-1.144774925159659	0.539	0.888	2.478170026236272e-249	ITM2B
3.1168661011758348e-252	-1.6910537417976108	0.161	0.679	1.0328047512856246e-247	RPL23A
1.826630712527434e-250	-1.4914079149630537	0.149	0.669	6.052723529030905e-246	SOD1
3.5356277936104737e-249	-1.6174301066007604	0.228	0.742	1.1715656256907665e-244	RPS4X
1.924529507563232e-248	-1.4231844366258704	0.208	0.733	6.377120976261525e-244	EID1
5.5613835450626626e-248	-1.5286060425691044	0.193	0.715	1.8428200514919638e-243	RPS3
7.57568754178264e-248	-1.6112556645312757	0.172	0.687	2.510279823845096e-243	RPL5
2.4133055556947535e-247	-1.8118726602484447	0.142	0.643	7.996729289350136e-243	RPS29
3.7764164133201806e-246	-1.2658389180293268	0.341	0.839	1.251353342717775e-241	CALM1
1.2112251570443764e-243	-1.4612640016770848	0.134	0.645	4.0135156803822455e-239	GSTP1
1.2124783171777685e-240	-1.4659685680343835	0.159	0.672	4.017668151800254e-236	RARRES2
4.293327589106884e-240	-1.8026010776850012	0.057	0.524	1.4226370299264572e-235	GNG5
2.6184869584312373e-239	-1.4430021705321157	0.117	0.618	8.676618385457748e-235	CNBP
3.980411486406178e-239	-1.5829986695928544	0.164	0.67	1.3189491501355512e-234	RPL18A
1.5666143406514795e-238	-1.440216375855024	0.152	0.659	5.191133279182742e-234	SUMO2
2.201398391759015e-238	1.2111025974230447	0.809	0.759	7.294553710932671e-234	MALAT1
8.300631001792262e-238	-1.6912909005808887	0.176	0.675	2.750497088753884e-233	RPS15A
1.0659396668997837e-237	-1.7410451497756922	0.123	0.612	3.532097680239123e-233	RPL23
5.742546445768522e-234	2.2881616212126663	0.602	0.286	1.9028501902698573e-229	PDE10A
1.0763481000092323e-232	-1.4836021424127686	0.274	0.778	3.5665870641905923e-228	RPL8
1.0015529507444501e-231	-1.788465485763708	0.13	0.614	3.31874585758681e-227	RPL39
3.1681628980205416e-229	-1.6582994179853126	0.142	0.628	1.0498024578880866e-224	TOMM7
7.704572471210189e-227	-1.4524867283324148	0.182	0.684	2.5529871340602082e-222	FAU
7.69370898481998e-226	-1.4078238681391124	0.219	0.724	2.5493874092099486e-221	RPL6
1.1282095930346168e-220	-1.2624982247421954	0.249	0.756	3.738435307479506e-216	CHCHD2
1.0164305541616691e-218	-0.7789389023222952	0.917	0.982	3.368044284270107e-214	GLUL
1.7745583425507287e-218	-1.5665394780985629	0.162	0.645	5.880176523876095e-214	RPL27A
2.2098313276324986e-218	-1.461959802390705	0.095	0.56	7.322497087243048e-214	ERH
1.4220021323564481e-216	-1.5679615486125902	0.166	0.649	4.7119462657763265e-212	RPS19
9.07000731606918e-216	-1.6235951256614234	0.088	0.543	3.0054376242526835e-211	UBA52
1.615432860642579e-215	-1.6484218930939807	0.118	0.58	5.3528983270252495e-211	RPS26
4.09566879748205e-215	-1.2777643089639066	0.227	0.712	1.3571408127336522e-210	CNN3
4.644222614303716e-215	-1.1210665613255184	0.538	0.898	1.5389096054756794e-210	ACTB
5.325972434204588e-215	-1.491724522607988	0.614	0.934	1.7648142257980322e-210	FTL
1.5071887825392981e-214	-1.516731779911878	0.086	0.541	4.9942207498222186e-210	RHOC
5.407061179282381e-214	-1.4147637037239646	0.262	0.751	1.79168379236701e-209	RPS9
1.4115152789992325e-213	-1.2234564188830748	0.166	0.66	4.677197028491857e-209	PRDX2
3.6011656373532626e-213	-1.6571069900034843	0.112	0.567	1.193282245593377e-208	RPL38
2.6115969306834907e-212	-1.3451212722003352	0.129	0.605	8.653787589512815e-208	COX4I1
9.87748124774961e-212	-1.2101521290326531	0.125	0.604	3.273002186254311e-207	CFL1
4.237928270035993e-210	-1.5892315494257347	0.087	0.533	1.4042799115591265e-205	UBL5
4.0972959866256737e-209	-1.1445480065613398	0.301	0.792	1.3576799981282832e-204	H3F3A
2.965906376325724e-208	-1.5583164077795706	0.087	0.533	9.827827368592919e-204	SERF2
2.5308392093536716e-206	-1.5475388918230324	0.137	0.596	8.386188804114326e-202	RPS20
1.0515116936609688e-205	-1.585846950072458	0.088	0.531	3.4842891481149864e-201	RPL27
4.488295986310337e-205	-1.3802066635778931	0.156	0.622	1.4872417580237933e-200	COX7C
3.1812434978407758e-204	-1.2005093259150044	0.174	0.655	1.0541368454445195e-199	GABARAPL2
4.975768409114354e-204	-1.5347479188977182	0.078	0.512	1.6487706200441324e-199	DYNLRB1
2.9134703699256013e-199	-1.3383689271883226	0.13	0.581	9.654075417785472e-195	COX6C
3.100173044491522e-199	-1.0990541869452377	0.321	0.786	1.0272733400227107e-194	TPI1
3.5588016213096995e-199	-1.4634639353250414	0.073	0.501	1.179244505237182e-194	PRDX6
2.1014984211822664e-198	-1.1731230206632128	0.197	0.674	6.963525168429558e-194	NDUFA4
1.9763459383495592e-197	-1.261145895564124	0.136	0.594	6.5488199013151e-193	YWHAE
6.040712372343207e-196	-1.4162621885130935	0.112	0.554	2.0016504516996453e-191	EEF1D
7.318038706141153e-196	-1.3185631784533687	0.137	0.588	2.4249053056669324e-191	NDRG2
6.065964111544131e-194	-1.0648089169002635	0.726	0.923	2.0100178680012632e-189	SPP1
2.017661851670333e-193	-1.2537869382817834	0.106	0.548	6.685724311694815e-189	BTF3
2.52838341697025e-193	-1.2086764663190188	0.112	0.559	8.37805129047262e-189	ATP6V1G1
1.6710867614873878e-192	-1.3540660047945112	0.125	0.568	5.537313092864608e-188	PFDN5
1.0917626544505075e-191	-1.4066313779101063	0.14	0.591	3.6176647317872015e-187	RPS5
1.0954064507168502e-191	-1.7999749101492366	0.117	0.532	3.629738815095355e-187	SLN
1.2001536283006084e-191	-1.1177595793242054	0.171	0.631	3.9768290627368963e-187	TSPAN3
5.681475128919918e-191	-1.2645504392427709	0.166	0.629	1.882613598718904e-186	TSC22D4
3.7575396275734726e-190	-1.2737682522506477	0.086	0.511	1.2450983309927459e-185	ATP6V0E1
2.7963772555136577e-189	-1.3167662854369808	0.096	0.524	9.266075673870056e-185	COX7A2L
5.079611150231862e-189	-1.2945067297182746	0.127	0.572	1.68317995074083e-184	GPX4
2.0436039532123717e-187	-1.4812044709256078	0.104	0.529	6.771686059364515e-183	RPL10A
2.843582254131078e-187	-2.0402370986863536	0.187	0.584	9.42249415728874e-183	MT1X
4.664571700826461e-186	-1.3875175778156978	0.181	0.626	1.545652478785856e-181	RPL26
2.215272145856753e-185	-1.3511880526629108	0.134	0.569	7.340525782510936e-181	SNX10
4.5343215029642976e-185	-1.4727801034796069	0.13	0.56	1.5024927732222497e-180	RPL12
4.830901745707047e-185	-1.6347576938209498	0.096	0.505	1.6007676024574871e-180	RPS21
1.1740728730294694e-184	-1.88544454324854	0.042	0.422	3.8904078720704494e-180	ADIRF
1.057785852546945e-182	-1.28004113596892	0.144	0.577	3.505079200999557e-178	CRYM
2.473805424507139e-177	-0.9802687699117607	0.806	0.961	8.197201654646856e-173	PTGDS
1.2342913906434976e-176	-1.4349921588467693	0.055	0.439	4.0899479520362935e-172	SNX3
6.223200867781867e-175	-1.1850038621649617	0.111	0.531	2.0621198395481994e-170	CCNI
8.589253802613101e-175	-0.9142118291692127	0.552	0.9	2.846135140033877e-170	UBC
1.7772864506787256e-174	-1.0665873575073679	0.138	0.573	5.889216382969025e-170	LAPTM4A
3.0248851351818247e-174	-1.1806159468911948	0.295	0.733	1.0023259383938494e-169	TUBB2B
6.202698871256984e-173	-0.917066589488476	0.635	0.942	2.0553262979797143e-168	CKB
3.4820614537385076e-172	-1.2436392746363425	0.101	0.509	1.153815883310792e-167	HINT1
5.368226810726315e-172	-1.2089592275968528	0.12	0.538	1.7788156360022717e-167	NPM1
9.903208576883948e-171	-1.546634063461243	0.075	0.456	3.281527194036265e-166	ATP5F1E
3.7368907923850005e-169	-1.26548310346768	0.068	0.453	1.2382561329646937e-164	RAC1
1.2876043468017896e-167	-1.301892410148434	0.072	0.453	4.26660576356241e-163	LIX1
3.4301126738179264e-167	-0.983762686473681	0.308	0.767	1.1366021355963082e-162	CIRBP
2.1510516248762378e-166	-1.2693507006259896	0.099	0.497	7.127724664189902e-162	COX6A1
3.7956407987280686e-165	-0.9735834442968021	0.259	0.705	1.2577235350665327e-160	NUCKS1
5.391042969291975e-165	-1.436532750886164	0.105	0.494	1.786375998304589e-160	QDPR
1.7894865366529906e-164	-0.9566612801712684	0.219	0.67	5.92964258785335e-160	TMEM59
2.3411542213410108e-164	-1.326619460508631	0.072	0.447	7.757648627835574e-160	MARCKSL1
2.4435169222887493e-164	-0.9374841784605703	0.158	0.591	8.096837673696e-160	VAMP2
3.965016712627825e-163	-1.3485278519984227	0.097	0.486	1.313847937896356e-158	TMA7
5.583746979887649e-163	-1.7920626929252883	0.08	0.444	1.850230399255571e-158	MT1E
5.918912710690815e-163	-1.1914454543459387	0.178	0.585	1.9612909158145087e-158	SELENOP
1.0753257182656063e-162	-1.2382785181919242	0.059	0.426	3.563199300044913e-158	DAD1
1.7746540510269961e-162	-1.4759354008206844	0.06	0.426	5.880493663483055e-158	RPL36AL
6.21720136251963e-162	-0.9576728212820438	0.324	0.748	2.0601318434845045e-157	GPM6A
7.064834787152379e-162	-1.1647747753770823	0.147	0.559	2.3410036550708122e-157	MORF4L1
8.418097088810541e-161	-1.287329131546649	0.115	0.505	2.789420651348261e-156	NDUFC1
1.31374588533643e-160	-0.9724962617847468	0.255	0.701	4.3532283656507947e-156	MYL6
6.778913435504743e-160	-1.2327459525992879	0.095	0.482	2.2462607559888515e-155	SAP18
1.2350173943154191e-159	-0.962199976473914	0.201	0.641	4.092353637803573e-155	BSG
1.275189975264899e-158	-0.9928773563809594	0.173	0.603	4.225469502037769e-154	PRDX1
1.7844579101681405e-158	-1.2433817977426032	0.079	0.454	5.9129797311331504e-154	COX8A
4.218089161626944e-158	-1.0560952749018506	0.19	0.614	1.3977060245967043e-153	RHEB
3.3882854201854973e-156	-1.1135728537240874	0.098	0.483	1.1227422568326664e-151	COX5B
2.388309758549662e-155	-0.9836862344084043	0.22	0.65	7.91390321593016e-151	SEC62
3.1699851470671345e-155	-1.171052613440617	0.091	0.468	1.0504062783321657e-150	ST13
3.3718368857857014e-155	-1.2171146767986398	0.059	0.414	1.11729187047395e-150	RHOA
3.5088726856771893e-155	-1.3345494466516414	0.079	0.447	1.1627000531259935e-150	TMEM258
1.0603116277206612e-154	1.5363257541107052	0.652	0.515	3.513448609615183e-150	MSI2
1.7424532159061572e-154	-0.9598133417299797	0.222	0.651	5.773792976226643e-150	PTN
3.593000802613949e-154	-0.9674457329513206	0.316	0.742	1.1905767459541581e-149	HMGB1
3.8030164078265727e-154	-1.1602454036213574	0.069	0.434	1.2601675168974132e-149	CAV2
2.538670799799145e-153	-1.2136107235198947	0.063	0.421	8.412139562214447e-149	COX6B1
3.8722315137555423e-153	-1.198120347211255	0.068	0.428	1.2831026343980365e-148	SCOC
2.0511320952428904e-152	-1.7885643487061689	0.205	0.579	6.796631310796842e-148	MT2A
2.9634844481201727e-152	-1.19728133565566	0.105	0.482	9.819802067291005e-148	BEX3
7.04578962615608e-152	-1.153139880498174	0.084	0.456	2.3346928505230786e-147	PLEKHB1
8.624309014647385e-152	-1.1462789286857138	0.234	0.652	2.857751035093557e-147	RPS2
1.0241483408922612e-151	-1.096644560143303	0.159	0.564	3.393617942380597e-147	UQCRB
2.346050023618639e-150	-0.9429628583809073	0.281	0.707	7.773871358262722e-146	CD9
2.468447237517502e-150	-0.9969988638758618	0.145	0.546	8.179446766237995e-146	ANXA5
6.045501006485989e-150	-1.4510228804302638	0.065	0.412	2.0032372135091975e-145	RPL31
3.8832011129171657e-149	-1.2204625705223195	0.156	0.55	1.286737520776232e-144	RPSA
7.569223471464154e-149	-1.2392673772042961	0.07	0.422	2.508137889504362e-144	GLO1
8.14904311111124e-149	-0.9061981898040985	0.297	0.726	2.7002669252978206e-144	UBB
1.569088959899401e-148	-0.945121000654525	0.185	0.604	5.199333177522655e-144	EIF4A2
5.198021141184864e-148	-1.0974706650030246	0.082	0.444	1.7224162853430166e-143	GHITM
2.4083809449301692e-147	-1.323251296153567	0.051	0.387	7.980411099120608e-143	PFN2
4.9222888947221575e-147	-1.083714152172009	0.134	0.52	1.631049648155134e-142	PTMS
6.246947465897181e-147	-0.8616884699706837	0.51	0.881	2.06998851229969e-142	EIF1
1.8859894794417228e-145	-1.3132129973795708	0.043	0.371	6.249414739078092e-141	HIGD1A
2.2883838534101718e-145	-0.998985365098686	0.109	0.486	7.582788736659946e-141	VDAC2
7.644692838450805e-145	-1.1135135004241585	0.071	0.42	2.5331454189490586e-140	ESD
1.407481606222209e-143	-1.1255303560837688	0.087	0.444	4.663831050377911e-139	UQCR10
3.831586703457392e-143	-1.0649592953512066	0.076	0.426	1.2696345700576415e-138	NDUFC2
3.8648666493565706e-143	-1.0158033709895335	0.108	0.476	1.2806622129307932e-138	CLGN
2.873601763776854e-142	-1.0372015794891987	0.089	0.447	9.521966804450983e-138	PPIA
3.027829860885858e-142	-0.7954811042965302	0.727	0.952	1.003301702703138e-137	H3F3B
4.1492777071015046e-142	-1.1467846190285131	0.13	0.501	1.3749046610251546e-137	CSRP2
9.652109354192507e-142	-1.6496554766544753	0.126	0.472	3.198322955605229e-137	NDUFA4L2
1.0088884286064977e-141	-1.4740325249254724	0.029	0.339	3.343052697030491e-137	NENF
1.636810780000421e-141	-1.0501413160550122	0.088	0.443	5.423736200609395e-137	ALDH9A1
1.701847417029225e-140	-1.3022204926525351	0.044	0.367	5.6392416010680396e-136	FIS1
1.9647032215012044e-140	-1.0034664300701719	0.107	0.473	6.510240594766391e-136	CDKN1B
9.582344960733399e-140	-0.8768021926118803	0.275	0.707	3.1752058261886193e-135	PKM
1.3071650061094607e-139	-1.1758077406649283	0.082	0.428	4.3314219642443085e-135	ATP5MC2
8.153969285504622e-139	-1.274748171869271	0.053	0.378	2.7018992624448114e-134	FXYD3
4.256238879099824e-138	1.6955323939495996	0.604	0.395	1.4103473149785177e-133	MEG3
6.921383629043204e-137	-1.1900889194617508	0.051	0.374	2.293469679319756e-132	EIF3K
3.796484340010166e-136	-1.1350577444533245	0.049	0.369	1.2580030509057685e-131	TMEM14C
1.0265450405276746e-135	-0.9078190078533319	0.125	0.497	3.401559646292503e-131	TMCO1
3.577403447626086e-135	-0.9676290799152603	0.189	0.584	1.18540840640538e-130	RPL14
1.6728447817684052e-134	-0.9861874736562107	0.07	0.405	5.543138468867788e-130	COPE
1.8457635841068869e-134	-1.0772727424797326	0.072	0.407	6.116122212296581e-130	NDUFB4
3.4694243042532427e-134	-0.9871462399644302	0.088	0.434	1.1496284374573546e-129	RAN
6.16340761671158e-134	-1.1529201101831663	0.047	0.36	2.042306747873549e-129	ARPC3
6.992159860558728e-134	-1.0564540302912295	0.107	0.46	2.3169220913947402e-129	COX7A2
1.6539910035762633e-133	-0.8859714656998126	0.243	0.642	5.480664589450306e-129	TUBA1A
2.553101269684234e-133	-1.0527102306474898	0.096	0.441	8.459956367225677e-129	PEA15
3.821631954594587e-133	-1.0754947146849017	0.06	0.385	1.2663359644744624e-128	NPC2
6.289950630754506e-133	-1.2471424339285355	0.043	0.348	2.084238041006813e-128	ELOB
1.2509774678493985e-132	-1.3425007894796672	0.051	0.365	4.145238937465767e-128	UQCR11
1.2934300773819567e-132	1.4451214503489433	0.646	0.492	4.285909904412852e-128	COL4A3
1.7445298235475372e-132	-0.8535744121798363	0.144	0.52	5.780674023307119e-128	ATP1B2
3.5599157696134427e-131	-1.00021791399271	0.092	0.434	1.1796136894191104e-126	LAMTOR5
4.977883486677016e-131	-1.1212541475678484	0.072	0.397	1.649471472145296e-126	ATP5PF
8.680325841116879e-131	-1.0208008489089242	0.163	0.534	2.876312770712489e-126	ARL6IP1
9.29686233509299e-131	-1.2851091986998098	0.037	0.337	3.080608303356413e-126	S100A13
8.89784123461566e-130	-1.187219094668329	0.069	0.388	2.948388671502245e-125	ATP5MG
1.6659392515443107e-129	-1.405658486990749	0.042	0.34	5.520256303917228e-125	MT1F
2.523587784620433e-129	-1.015453718758812	0.094	0.433	8.362160483118266e-125	POMP
6.131741972431557e-129	-0.9045772315454585	0.151	0.524	2.0318140199849207e-124	OAZ1
9.265746509999442e-129	-0.9256964393471003	0.1	0.445	3.0702977635534153e-124	SPCS2
1.1019645939055212e-127	-1.1510616178839812	0.055	0.365	3.651469878365335e-123	SH3BGRL
1.1660738408770853e-127	-1.311853894128507	0.037	0.331	3.86390227913031e-123	FXYD1
1.2494312425237919e-127	-1.0501367614045929	0.047	0.353	4.140115365226837e-123	CHMP2A
1.5179132032949738e-127	-1.0957356748521037	0.068	0.387	5.029757190438225e-123	PRDX5
2.224146252314072e-127	-1.024552824734361	0.116	0.462	7.369931021667909e-123	SNRPG
2.5456703524171113e-127	-0.8521471115302754	0.117	0.467	8.43533327976934e-123	CD59
4.2573833104064375e-127	-1.2589091830467212	0.041	0.337	1.410726533736277e-122	LGALS1
5.577669577100501e-127	-0.9765047955428412	0.092	0.428	1.848216591068022e-122	EDF1
2.290041933673926e-126	-1.264123198522371	0.05	0.35	7.588282951421921e-122	OST4
3.56768658113349e-126	1.8041308144829173	0.524	0.342	1.1821886255243934e-121	GRID2
7.237074026654634e-126	-0.8989583484732453	0.086	0.418	2.3980768494722794e-121	CLTA
1.012028259336477e-125	-0.8700461811754958	0.257	0.649	3.3534568401373505e-121	AQP4
1.0448902331529697e-125	-0.9678521955124602	0.093	0.428	3.4623482765756804e-121	PGAM1
1.079533402123148e-125	-0.9468589443358928	0.077	0.401	3.5771418812752633e-121	CHMP2B
1.0804984813297869e-125	-1.176125796332915	0.072	0.388	3.5803397677343817e-121	NDUFA1
1.561596937092223e-125	-1.1328236693984128	0.093	0.423	5.17450761074879e-121	UQCRQ
3.8266449120084687e-125	-0.8471496284210207	0.17	0.546	1.2679970580431261e-120	TERF2IP
3.481949599956891e-124	-1.1241258435038315	0.179	0.533	1.1537788194417154e-119	BEX1
5.988385488057644e-124	-1.1944930384527848	0.042	0.335	1.984311415322781e-119	POLR2L
7.795606747753752e-124	-1.3360165760056035	0.034	0.319	2.5831522519356836e-119	COMMD6
2.0780779870719277e-123	-1.0178254089217504	0.068	0.382	6.88591921796154e-119	SELENOM
2.1277481843871646e-123	-1.0575631023841263	0.217	0.582	7.050506383785309e-119	PNRC1
2.877758609326542e-123	-0.9194017061169214	0.088	0.416	9.53574092786443e-119	COMT
5.0172801813778573e-123	-1.2892137293013064	0.033	0.317	1.6625259609013668e-118	S100A1
7.390153394530792e-123	-0.9339583823059419	0.071	0.386	2.4488012288117233e-118	AKR1C3
8.993068473997355e-123	-1.1020179039200608	0.069	0.379	2.9799431695437635e-118	NDUFS5
1.2085061024588228e-122	-0.8356578348445303	0.144	0.507	4.004505821107555e-118	NDUFA5
1.4574335281917942e-122	-0.9786901674516061	0.094	0.422	4.82935173901633e-118	ARL3
2.841680904110279e-122	-1.107900077740441	0.053	0.354	9.41619384385982e-118	NEDD8
3.0261632039732865e-122	-1.0962349786663221	0.052	0.351	1.0027494392685883e-117	WDR83OS
2.2523323078914788e-121	-1.0777665058282109	0.042	0.332	7.463328335429205e-117	NDUFB11
3.2798002932870343e-121	-0.9731310263822817	0.583	0.893	1.0867946251835917e-116	CRYAB
4.8530717977358324e-121	-0.8684803238563048	0.149	0.507	1.6081138708977454e-116	GATB
8.112558545697987e-121	-0.7732016128396859	0.245	0.641	2.688177399702485e-116	RCN1
1.1414408765130669e-120	-0.8325982579744948	0.225	0.608	3.7822784884136983e-116	PGM2
6.077540462399431e-120	1.2049390051262536	0.738	0.62	2.0138538076206753e-115	VEGFA
1.2269543212341465e-119	-0.7683930683252886	0.275	0.669	4.065635838841468e-115	TMBIM6
1.6098247418014128e-119	-0.6794091599895451	0.136	0.497	5.3343152644331615e-115	ARL6IP5
2.3959201007898857e-119	-0.995688438916127	0.105	0.432	7.939120845977365e-115	C4orf3
3.848885506995585e-119	-0.8373555160008848	0.089	0.413	1.275366701598057e-114	SUB1
6.94450382130254e-119	-1.0122833673945244	0.127	0.465	2.30113078622681e-114	HNRNPA1
7.36201277266645e-119	-0.8449254104005357	0.12	0.464	2.439476552350755e-114	MRFAP1
2.0164175939193896e-118	-1.317528905510466	0.037	0.316	6.681601339211289e-114	RPS10
3.6477448552339963e-118	-0.916548564842089	0.114	0.448	1.208716735230337e-113	UQCRH
9.947694260466096e-118	-1.0103251960151303	0.057	0.353	3.2962679701480456e-113	LDHB
3.913350160254209e-117	-1.2268822517375297	0.073	0.372	1.2967277091018347e-112	RPL4
1.4227762453785778e-116	-0.7197670182773612	0.236	0.63	4.714511366686455e-112	HNRNPK
1.610604615253589e-116	-1.0942633228709664	0.052	0.339	5.3368994531042925e-112	HSBP1
3.111958064149409e-116	-1.057306192262542	0.083	0.389	1.0311784241365482e-111	SELENOK
4.9951424947463716e-116	-0.9348082958784382	0.069	0.371	1.6551904170591576e-111	TCEAL4
6.788359602008522e-116	-0.8876006751235628	0.078	0.388	2.249390837721544e-111	CYSTM1
2.4159105419253537e-115	-1.1203426472974243	0.037	0.313	8.005361171723852e-111	DCTN3
3.8045542661907304e-115	-0.9448784775894811	0.086	0.395	1.2606771016449604e-110	CAV1
5.649899968983125e-115	-1.2410349680101969	0.082	0.379	1.8721508537222482e-110	GABARAP
6.8717165020244355e-115	-0.8030332955251367	0.168	0.521	2.277011980110817e-110	MARCKS
9.649167605024866e-115	-1.0089051944643228	0.062	0.356	3.1973481776010395e-110	MPC1
2.865737221405698e-114	-0.797941109026389	0.092	0.411	9.495906856849921e-110	PSMB1
3.224794265501717e-114	1.6763281669317918	0.518	0.33	1.068567827816649e-109	STAT3
1.2141155240763238e-113	-0.9889189896684761	0.053	0.339	4.0230932005793064e-109	LAMTOR4
1.82771676522932e-113	-1.082419144507242	0.06	0.348	6.0563222732638745e-109	COX7B
7.160562324954124e-113	-0.9357532153808982	0.063	0.355	2.3727239319967984e-108	CHMP5
2.1082290572181992e-112	-0.7760102342191098	0.135	0.476	6.985827803998226e-108	PHYHIPL
2.6779778731691364e-112	-0.8882198712898792	0.086	0.392	8.873747480533251e-108	YWHAQ
2.767503786091286e-112	-0.8910275285536267	0.226	0.591	9.170400545592085e-108	MXRA7
9.65411139863502e-112	-0.9322588150979875	0.077	0.376	3.1989863530517003e-107	AURKAIP1
2.5989899897665473e-111	1.4424456610707455	0.151	0.022	8.612013230090431e-107	PRR26
3.3665508555558184e-111	-1.509105723593335	0.062	0.343	1.115540291496976e-106	MT1M
7.987130486816228e-111	-0.9253121135102582	0.048	0.323	2.6466155581114254e-106	SF3B6
1.0035016753986792e-110	-0.9801243276737598	0.044	0.319	3.3252031516010633e-106	PEBP4
2.6285095420159316e-110	-0.7080009955318725	0.154	0.503	8.709829218423991e-106	SARAF
2.715415503796951e-110	-0.6538081742510089	0.208	0.576	8.997800813381575e-106	PCSK2
4.491279748969365e-110	-1.0171147244595005	0.041	0.312	1.4882304576184887e-105	TIMP1
4.588999197113854e-110	-1.0733344859795317	0.037	0.302	1.5206107739556467e-105	ADI1
1.6551062346098573e-109	-0.944753350480049	0.075	0.37	5.484360019003223e-105	PSMA7
5.905845872158453e-109	-1.3761156725702106	0.033	0.29	1.956961088198425e-104	NNAT
8.484007005673066e-109	-1.00021067032375	0.045	0.316	2.8112605613998274e-104	ARL2
1.5193966196258536e-108	-0.8194095796339416	0.118	0.44	5.0346726387922285e-104	CLNS1A
1.5345940083604131e-108	-0.7239468131860773	0.278	0.66	5.085030706103065e-104	CPE
1.986347114658732e-108	-0.7875410213381431	0.1	0.413	6.581959799133174e-104	MGST3
2.335308192829076e-108	1.4125468781818658	0.554	0.403	7.738277227758426e-104	NKTR
5.261706890228167e-108	-0.9804359262376778	0.045	0.315	1.7435191951460053e-103	SRI
7.656857731414412e-108	-1.0907142987495386	0.06	0.338	2.5371763778814795e-103	MYL9
8.37702359198293e-108	-1.0142221957832152	0.076	0.364	2.7758105374394636e-103	BRI3
7.687756239717126e-107	-1.1400425844404949	0.055	0.328	2.5474149075926667e-102	MZT2B
2.435633081198049e-106	-0.6587267931336633	0.279	0.664	8.070713777857855e-102	SLC25A4
2.550477036898389e-106	-1.0434410024843555	0.042	0.305	8.451260709466502e-102	ANAPC11
2.6166277722822445e-106	-0.9702163602919454	0.057	0.333	8.670457786234445e-102	ATP6V1F
2.7561441148042567e-106	1.7252570007816608	0.189	0.042	9.132759138815385e-102	EIF1B-AS1
3.049538457621397e-106	-0.8050050930815846	0.067	0.352	1.010495063317426e-101	TUBB
7.770075184296397e-106	-0.8580738562516301	0.126	0.44	2.574692113068454e-101	NUPR1
1.3573758933325485e-105	-0.9471546842565145	0.071	0.355	4.4978007601467324e-101	H1FX
1.5986643326572045e-105	-0.7380448130898898	0.145	0.479	5.297334132692913e-101	PTGES3
1.7729679595051195e-105	-0.9315869721537928	0.149	0.472	5.874906630616164e-101	RACK1
1.7899038411989264e-105	-0.7573371835851677	0.252	0.607	5.931025368196763e-101	ID2
2.0222325440683098e-105	-0.951633755770246	0.036	0.295	6.700869758024752e-101	PNKD
2.320766569703751e-105	-0.9700269103005241	0.046	0.312	7.690092105370349e-101	C19orf53
2.653072280652485e-105	1.2624645446810199	0.618	0.501	8.791220309170074e-101	DST
3.598838452338383e-105	-0.7008021053477653	0.179	0.528	1.1925111095668465e-100	VDAC1
6.770278643145881e-105	-0.7099875928481247	0.133	0.461	2.2433995311928192e-100	ATP6AP2
1.398991368605856e-104	-0.7885855355151363	0.074	0.362	4.635697799012365e-100	PON2
1.5370609145439228e-104	-0.9716559533342441	0.069	0.35	5.093205046432743e-100	MRPL20
1.8543980119456505e-104	1.5034112458126814	0.187	0.042	6.144733252383107e-100	TSIX
2.4285804731727424e-104	-0.8828754496679871	0.052	0.321	8.047344255905199e-100	SCP2
2.4807296884599148e-104	-0.767435818923645	0.117	0.43	8.220145895680773e-100	TOMM20
3.522689908164806e-104	-1.362026180630963	0.041	0.294	1.1672785279694902e-99	MT3
5.860336774723044e-104	-1.0117320648391797	0.035	0.288	1.9418811936722277e-99	NDUFA2
5.879753948124155e-104	-0.49036881480963324	0.866	0.956	1.9483152682504197e-99	RTN4
8.738417788018103e-104	1.4068675620516418	0.576	0.444	2.895562118237679e-99	WSB1
1.349636934964199e-103	-0.8997138209127657	0.138	0.457	4.4721569476973706e-99	EEF2
1.8727081831133368e-103	-0.7721857994210473	0.093	0.393	6.205405835564353e-99	SET
2.5537155293187355e-103	-0.6937306571334245	0.135	0.459	8.461991777950562e-99	SPCS1
2.9669328701730477e-103	-1.016149988603943	0.032	0.28	9.831228758605411e-99	ATP5PO
3.0641715968257924e-103	-0.8755575350569273	0.065	0.343	1.0153439003241946e-98	KRT10
6.546093415139789e-103	-0.7475092571526407	0.092	0.39	2.1691135140407207e-98	GNAI2
7.979979610752222e-103	-0.9053048101928027	0.049	0.312	2.6442460438188565e-98	PSMB6
9.772378568728155e-103	-0.7098503876005786	0.105	0.41	3.2381753625337614e-98	CAPZA2
1.0048456456621564e-102	-0.9143685606215466	0.044	0.305	3.329656531466121e-98	PSMB3
2.0671492004101635e-102	-0.890413467382528	0.069	0.347	6.849705590479118e-98	RBX1
2.874591183888257e-102	-1.0777569425864328	0.039	0.29	9.525245346932129e-98	ATP5ME
5.69743653450296e-102	1.6078468419989074	0.346	0.156	1.8879025700729006e-97	SNHG14
6.793370665054584e-102	-1.0349182477976435	0.037	0.289	2.2510513035724867e-97	NDUFB10
1.556158631101568e-101	-0.7993133496549225	0.115	0.422	5.156487240018156e-97	ESPN
3.744549047192532e-101	-0.9985822640249746	0.026	0.267	1.2407937722777176e-96	ATP5MF
3.9315160602001856e-101	-0.7466457755896432	0.105	0.407	1.3027471617079334e-96	STMN1
4.235895807230492e-101	-1.1174350804130344	0.022	0.258	1.403606434683896e-96	ROMO1
6.192268075171105e-101	-0.9647708948029067	0.09	0.375	2.0518699493886973e-96	BAALC
8.660905908296418e-101	-0.8720576527083761	0.069	0.345	2.869877781773101e-96	MYL12B
9.328203043487752e-101	-0.9048655647095603	0.095	0.382	3.0909933604901016e-96	ITM2A
1.5504242757890375e-100	-0.9196250233996508	0.078	0.359	5.137485880254555e-96	NDUFB2
1.7911870803976365e-100	-0.8607155660420795	0.065	0.336	5.935277509605608e-96	SNRPN
3.0446878822849504e-100	-1.0627062990679983	0.225	0.552	1.0088877766739411e-95	LGALS3
4.5532720368223747e-100	-1.7784616225150576	0.085	0.348	1.508772222121462e-95	MT1G
5.02339487144681e-100	-0.6925957306639703	0.173	0.502	1.664552124602615e-95	SOX2
1.7493090377927031e-99	-0.6716880888009809	0.17	0.504	5.796510427629901e-95	SLC25A3
2.1858442280297487e-99	-0.8955972508530589	0.043	0.295	7.243013433999375e-95	TRIR
2.416472342636246e-99	1.3716368201691673	0.148	0.025	8.007222754559465e-95	AL356113.1
2.6178984267141075e-99	-0.625626418683729	0.342	0.71	8.674668226759867e-95	CD81
5.827927626031703e-99	-0.8689128623827062	0.049	0.306	1.9311420981618652e-94	ATP5F1C
8.58126473742365e-99	-0.7361134121711372	0.125	0.433	2.843487883392701e-94	SBDS
1.0990042042705394e-98	-0.7868454337156714	0.255	0.589	3.6416603312708595e-94	PRSS35
1.2221094153479046e-98	-1.022349332860498	0.038	0.284	4.0495817586968167e-94	CSNK2B
1.3252042256235284e-98	-0.8135197584510863	0.087	0.37	4.3911967220261236e-94	PAIP2
2.862304204646587e-98	-0.7328380661545251	0.137	0.45	9.48453121251693e-94	MAP1LC3B
3.071103422754404e-98	-0.5062263927653392	0.211	0.568	1.0176408301638994e-93	SIX3
3.370254750940303e-98	-0.8157861664449725	0.092	0.376	1.1167676142715788e-93	TMEM106C
3.3984006219833164e-98	-1.3059076073086582	0.177	0.484	1.1260940301003916e-93	FABP5
6.275999521475899e-98	-0.7237621286589693	0.134	0.445	2.079615201436254e-93	HMGN3
2.392646215011602e-97	-0.67537746626147	0.124	0.434	7.928272498062444e-93	RTN3
3.747737128641514e-97	-0.9288146959667489	0.04	0.285	1.2418501749466522e-92	SSR4
6.698049241602416e-96	-0.9270879099082013	0.051	0.302	2.2194655966973768e-91	EIF3E
8.018740077313159e-96	-0.8890469727080034	0.047	0.295	2.6570897120184886e-91	TRMT112
9.997559467135257e-96	-1.2466389028378069	0.199	0.483	3.312791305029939e-91	RPL17
1.9476535615574113e-95	-0.5168429426216483	0.585	0.876	6.453744841576638e-91	DKK3
5.634444634483359e-95	-0.788705229488704	0.054	0.309	1.8670295740824058e-90	PPIB
5.763965026025382e-95	-0.8972018674186474	0.084	0.355	1.9099474510237705e-90	NDUFA13
1.2488922801306062e-94	-0.7571258330249986	0.06	0.319	4.138329459440777e-90	TMEM50A
1.3742706312291757e-94	-0.6865868162318001	0.114	0.409	4.553783163640996e-90	H2AFZ
2.1675732674808535e-94	-0.6641009517226562	0.115	0.411	7.182470779124556e-90	TOX3
2.7239902764579263e-94	-0.8171236302639372	0.04	0.281	9.026214180070984e-90	ATRAID
4.079145884435615e-94	-0.5832163729753561	0.272	0.642	1.3516657802665853e-89	TECR
4.0872830929039445e-94	-0.9786402010112554	0.04	0.279	1.354362125664651e-89	SEC61G
4.6238197072386677e-94	-1.2941304501351256	0.03	0.26	1.5321488981906048e-89	SEPT7
1.9296629836225263e-93	-0.7346296487205076	0.093	0.371	6.394131262531604e-89	OCIAD1
3.3240130241479276e-93	-0.7975518028077054	0.074	0.339	1.1014449556816573e-88	C1QTNF3
7.3105363993212374e-93	-0.9226075822154859	0.046	0.287	2.4224193412790853e-88	RAB7A
1.0420769792616154e-92	-0.7702851246257525	0.077	0.342	3.4530262784812885e-88	TBCA
1.2052525266964247e-92	-0.8362311475480616	0.044	0.286	3.993724772461273e-88	GTF2H5
3.4561986605123685e-92	-0.7866050652104734	0.077	0.343	1.1452459881473783e-87	DNAJC8
3.5961945199908873e-92	-1.0665353300213065	0.018	0.235	1.1916350161441804e-87	S100A6
4.165377469391405e-92	-0.851394163480813	0.031	0.261	1.380239478257536e-87	TSPO
6.555651708727437e-92	-0.7279013007474935	0.069	0.329	2.1722807502039236e-87	CDC42
8.969954704399275e-92	-0.7647960430860641	0.102	0.383	2.972284190849744e-87	UBL3
6.071437605643266e-91	1.415775424432658	0.188	0.049	2.0118315650059526e-86	AC097662.1
6.744208471477445e-91	-0.8816818430069655	0.077	0.336	2.234760919108766e-86	PKIA
1.2090592336781978e-90	-0.7886196452354302	0.059	0.308	4.006338676716076e-86	RABAC1
1.4558441629357943e-90	-0.7829099798749348	0.071	0.329	4.824085218304048e-86	ATP5MC3
1.8337736913471582e-90	-1.2855805251615944	0.152	0.43	6.0763925036479436e-86	IFITM3
2.519740526536943e-90	-0.787610166494027	0.06	0.309	8.349412208732815e-86	RAB11A
2.7789977123545586e-90	-1.0239476984952993	0.025	0.244	9.208486819658065e-86	ATOX1
2.835087751178781e-90	-0.6764120547703634	0.124	0.415	9.394346772306008e-86	GPR137B
4.434479932448409e-90	-0.7518768620712912	0.075	0.336	1.4694092704161047e-85	SUMO1
1.5459240384256566e-89	1.6771149934349106	0.432	0.265	5.122573893727256e-85	AHI1
1.6773660955514626e-89	-0.9629607802391871	0.165	0.454	5.558120294219327e-85	TRH
5.903691059153981e-89	-0.7510254478002307	0.11	0.39	1.956247069361263e-84	FHL1
7.426656083982428e-89	-0.6738913676330811	0.124	0.413	2.460896759988417e-84	LITAF
1.0093024553491015e-88	-0.6642147873633353	0.11	0.391	3.344424616044783e-84	RAB2A
1.6866129376584753e-88	-0.9420785422288561	0.036	0.262	5.588760630225124e-84	BRK1
1.7083590816551564e-88	-0.6952610098686771	0.094	0.363	5.660818652972527e-84	RCAN2
2.2530927889167824e-88	-0.5402363646139745	0.121	0.415	7.465848265354651e-84	ATP6V0B
2.8165091889597716e-88	-0.6252076668227531	0.181	0.501	9.3327848485371e-84	SSX2IP
2.913844370342787e-88	-0.6692665095669146	0.148	0.446	9.655314705567859e-84	SELENOW
3.1617057221052745e-88	-0.8261313406904716	0.084	0.344	1.0476628080768037e-83	TCEAL2
6.234852570212242e-88	-0.7749830741168566	0.057	0.3	2.0659807476655285e-83	PSMC5
1.6377924660534408e-87	-0.933212438648659	0.065	0.31	5.426989115514682e-83	AK1
2.4855388915460286e-87	-0.6639822575064944	0.095	0.365	8.23608167102692e-83	YWHAB
2.717696148451383e-87	-0.851555116516968	0.05	0.284	9.005357957508502e-83	OLFM2
9.098087732842402e-87	-0.8824948765809519	0.069	0.315	3.014742351154658e-82	TMEM14B
9.900783265163601e-87	-0.6975158227973899	0.074	0.329	3.280723542744611e-82	CUTA
1.1428389253720414e-86	-0.9807994360837737	0.029	0.244	3.786911063112796e-82	PCBD1
2.2741466438438017e-86	-0.7135060039630354	0.078	0.332	7.535612319040822e-82	SELENOT
2.414293474432466e-86	-0.9755797949980205	0.087	0.337	8.000002856879419e-82	RPL36A
2.6363890468769865e-86	-0.7662242300975782	0.062	0.306	8.735938745731582e-82	NUDC
2.8363230327138407e-86	-0.6944470382371439	0.069	0.317	9.398440001200583e-82	CA14
4.640083327960525e-86	-0.7306301639778189	0.05	0.283	1.5375380115529995e-81	CFL2
7.43659235606619e-86	-0.5926912479314956	0.179	0.489	2.464189243106093e-81	SPOCK1
1.1549270565627237e-85	-0.6569103184770825	0.087	0.348	3.8269662946262416e-81	STRAP
1.2085993915048623e-85	-0.8780912822937549	0.029	0.244	4.0048149436905115e-81	NDUFB6
1.4441614604644677e-85	-0.7557408253286408	0.035	0.255	4.78537341539506e-81	RTF2
2.8709202424942506e-85	-0.6637276929892877	0.11	0.379	9.51308131552895e-81	METTL7A
4.3024861502484623e-85	-0.7650656115157998	0.082	0.335	1.4256718107463305e-80	GTF2A2
5.918063713970387e-85	-1.1004898083107628	0.026	0.235	1.9610095922612276e-80	GSTM5
6.913267860175916e-85	-0.9931967576180704	0.043	0.266	2.2907804381478915e-80	GCSH
1.5622101382457747e-84	-0.6597862944917976	0.089	0.348	5.176539514091199e-80	CHURC1
2.2253393568549367e-84	-0.8128187058494474	0.051	0.282	7.373884492874518e-80	CWC15
5.52449250308039e-84	-0.8040961420323257	0.045	0.27	1.8305958358207178e-79	RSL24D1
1.0545927669959352e-83	-0.8098455826333127	0.04	0.26	3.4944985927177306e-79	LAMTOR1
1.367577182587892e-83	-0.7513046816706399	0.051	0.28	4.531603752223239e-79	CRYL1
2.724503342022436e-83	-0.6700917695999918	0.097	0.359	9.027914274125544e-79	SERINC1
2.992796590340887e-83	-0.6976511718868011	0.059	0.294	9.916930781753564e-79	NDUFAB1
3.0729545991699106e-83	-0.7193841210456016	0.075	0.322	1.0182542359809416e-78	SEC61B
3.790837481683936e-83	-0.9124429474247255	0.033	0.246	1.2561319079307891e-78	NDUFS6
4.094975311678315e-83	-0.8912570645592313	0.037	0.253	1.3569110192777265e-78	IFI27L2
4.571864994905146e-83	-1.0020907891048547	0.078	0.317	1.5149331847117692e-78	PPDPF
6.117389939479533e-83	-0.6599422392692686	0.115	0.386	2.027058330345938e-78	TCEA1
6.2500037982223246e-83	-0.7266879268991973	0.082	0.33	2.0710012585789495e-78	GSTM3
6.2838241363590116e-83	-0.653580321537208	0.137	0.423	2.082207965823922e-78	BEX2
6.649059810284038e-83	-0.7946727785284845	0.076	0.323	2.2032324587357186e-78	CST3
6.793209769782216e-83	1.3353940918466352	0.575	0.456	2.250997989315035e-78	RASGRP1
9.939537813153379e-83	-0.6901618605139852	0.134	0.414	3.2935652497665037e-78	CALR
9.985584954567587e-83	-0.705536656136962	0.078	0.326	3.3088234305455156e-78	NDUFB8
1.541246696138233e-82	-0.7489322265657039	0.048	0.271	5.107075052323649e-78	TMEM37
2.2185858917372388e-82	-0.8929677578162346	0.044	0.264	7.351506210860515e-78	NDUFB7
2.2918266801961072e-82	-0.9098200975352866	0.036	0.247	7.594196887497821e-78	BLOC1S1
3.3374924404145065e-82	-0.7468904104998202	0.044	0.263	1.1059114950557509e-77	SELENOF
3.4791035958952875e-82	-0.7732677395726806	0.14	0.417	1.1528357675358626e-77	ZFAS1
3.6245316766683364e-82	-0.7598431398920518	0.045	0.266	1.20102481638082e-77	UQCRFS1
5.488114785618064e-82	-0.5696737893780457	0.091	0.349	1.818541715362402e-77	TMEM106B
6.03522524850783e-82	-0.4603035097790569	0.251	0.596	1.9998322383455544e-77	B2M
6.262609374727761e-82	-0.7938673397704985	0.029	0.236	2.075178242409791e-77	SF3B5
7.93053705150247e-82	-0.4296411796268067	0.18	0.492	2.6278627573858584e-77	TUBA1B
2.654707267541813e-81	-0.8914040878342663	0.05	0.271	8.796638001726553e-77	ATP5MD
2.923757694985217e-81	-0.7490334131365549	0.044	0.264	9.688163498103016e-77	TCEAL3
7.035314318590008e-81	-0.6861775877814453	0.072	0.311	2.331221752607985e-76	CPNE3
7.499939086458595e-81	-0.8239608341793604	0.046	0.266	2.48517981568892e-76	NDUFA11
7.716788172119485e-81	-0.585210379637092	0.382	0.728	2.5570349287135126e-76	BNIP3L
7.968411880159594e-81	-0.7850813604729486	0.049	0.271	2.6404129606096832e-76	COX17
1.2336638987739746e-80	-0.7388743679148149	0.04	0.256	4.087868694977442e-76	TALDO1
1.7470840125096096e-80	-0.6261505711744421	0.064	0.299	5.789137583851842e-76	SYPL1
1.9274454750587117e-80	-0.8892801952152315	0.045	0.262	6.386783326154547e-76	SMDT1
2.214349319970961e-80	-0.5092159098279501	0.124	0.399	7.337467906655776e-76	MFF
2.9186661146234722e-80	-0.8387355580072139	0.044	0.26	9.671292037416337e-76	TBX2-AS1
3.2597103369176526e-80	-0.7651124610434985	0.044	0.261	1.0801376172410333e-75	ZNF428
6.75236951509469e-80	-0.7677091672090113	0.064	0.294	2.2374651625217767e-75	ATP5MPL
7.334800720962629e-80	-0.611740920046941	0.206	0.517	2.430459566898177e-75	CDC42EP4
9.498120807948613e-80	-0.691955044331434	0.134	0.409	3.1472973109218523e-75	BNIP3
9.575342138629327e-80	-0.8536605187678604	0.032	0.237	3.1728853710562135e-75	NAA38
1.1508624346314434e-79	1.1321450771798656	0.115	0.018	3.8134977633947507e-75	AL139147.1
2.1166243328886092e-79	-1.0011342778798222	0.084	0.317	7.013646389459695e-75	SNHG29
2.646058999668925e-79	-0.7310177617730917	0.176	0.464	8.767981101302949e-75	YBX1
4.37873276371729e-79	-0.608719275034751	0.1	0.359	1.4509368885853612e-74	ARF4
6.191316248599173e-79	-0.5368622852267293	0.115	0.384	2.051554552135822e-74	HLA-C
7.720113634110386e-79	-0.6786012918409439	0.086	0.33	2.5581368537988176e-74	CSDE1
8.30945404282164e-79	-0.8812440505853631	0.024	0.219	2.7534206916293786e-74	COPS9
8.654395924622584e-79	-0.7243151514362892	0.054	0.277	2.8677206335829392e-74	PSMB5
1.2121711705480964e-78	-0.7143276693206028	0.068	0.299	4.016650390728172e-74	SLC25A33
1.2177968715852175e-78	1.5741531601284642	0.462	0.325	4.035291713684777e-74	DLG1
1.284309014309855e-78	-0.5719626709489827	0.088	0.335	4.255686349817136e-74	TMEM47
1.3364580614357103e-78	-0.859800851871031	0.051	0.269	4.4284874323733694e-74	NDUFB1
1.3401752045889913e-78	-0.8317315409883215	0.04	0.25	4.440804557926082e-74	ETFB
1.4458994245610053e-78	-0.6134357368273116	0.106	0.366	4.791132333225347e-74	ATP5F1D
1.6243857631718371e-78	-0.5551836463001121	0.119	0.386	5.382564664846199e-74	HNRNPC
1.7771031532292463e-78	-0.8563207766497389	0.036	0.242	5.888609008540431e-74	SNRPD2
1.870769957332008e-78	-0.8565774054398199	0.04	0.249	6.198983330615342e-74	NDUFAF3
2.4415259821863494e-78	-0.7818657269085274	0.045	0.257	8.090240494572687e-74	SEM1
3.177624676146045e-78	1.257062047464244	0.541	0.449	1.0529377126877535e-73	N4BP2L2
5.153791776958309e-78	-0.754166240627468	0.039	0.247	1.707760443212905e-73	DCXR
7.743068746446009e-78	-0.6058273752721312	0.071	0.304	2.5657432598223497e-73	SCD5
9.892423868812378e-78	-0.7385795764422589	0.21	0.509	3.2779535731696694e-73	METRN
1.449936228636662e-77	-0.44514829201842954	0.196	0.51	4.804508687210443e-73	NDFIP1
1.9606697247863933e-77	-0.782919887626302	0.03	0.228	6.496875200052192e-73	ATP5PD
2.755440283723603e-77	-0.7274083343905675	0.047	0.26	9.130426924146531e-73	MTPN
4.560702803486299e-77	-0.4528013468740024	0.244	0.57	1.51123448096322e-72	RDH11
4.6383509787787264e-77	-0.7557926588276754	0.054	0.272	1.536963980328119e-72	CAMLG
5.249300230559956e-77	-0.7822767208881798	0.039	0.244	1.7394081243983469e-72	CBX1
8.5208520311699e-77	-0.7718758437685953	0.045	0.255	2.823469529048458e-72	EIF3H
1.043587252569558e-76	-0.6405270528867437	0.091	0.337	3.4580307201144875e-72	ARF1
1.0493441652489832e-76	-0.6053084441779488	0.12	0.385	3.4771068259690305e-72	TMED10
1.093025322168387e-76	-0.8750198808014478	0.032	0.232	3.6218487075371676e-72	NDUFB9
1.1481630943173567e-76	-0.6181687222205976	0.084	0.323	3.804553229329993e-72	CFAP36
1.5652187937488394e-76	-0.9426206623132443	0.133	0.391	5.186508994966154e-72	HIST1H4C
2.990430942448003e-76	-0.632075564043598	0.07	0.299	9.909091970895702e-72	SSB
3.7397053421553246e-76	-0.8726558911283766	0.033	0.232	1.2391887621765883e-71	LSM3
4.4672621402495964e-76	-0.9538289419524054	0.064	0.28	1.4802719827931062e-71	CDK2AP1
5.926946387151497e-76	-0.7372754073501577	0.041	0.248	1.9639529548465202e-71	UFC1
6.367802049199782e-76	-0.7367496894370005	0.06	0.28	2.1100348870228398e-71	CSTB
7.223941980973807e-76	-0.7966098704980902	0.026	0.217	2.3937254148154805e-71	SMIM26
1.488298162962059e-75	-0.5829512276502073	0.125	0.387	4.931624792791079e-71	TMBIM4
2.066883041209511e-75	-0.8857859461253511	0.032	0.228	6.8488236453518354e-71	POLR2I
2.2094105511541618e-75	-0.6684768911390951	0.063	0.284	7.32110280230443e-71	CAPZB
2.6814298740478857e-75	-0.7677044054343254	0.021	0.21	8.885186030645075e-71	BLVRB
3.73986515266882e-75	-0.5892374275706831	0.093	0.335	1.2392417169883402e-70	ANAPC16
3.892056737751691e-75	-0.671677478023744	0.087	0.325	1.2896719206214004e-70	ARL6IP4
4.03972600889746e-75	-0.770838510987246	0.037	0.238	1.3386036103082623e-70	AKIRIN2
4.1671004807542706e-75	-0.66626950269042	0.043	0.249	1.3808104153027352e-70	ELOC
7.408949961198526e-75	-0.6317925062111076	0.048	0.257	2.4550296591427437e-70	NDUFB5
9.235199019543876e-75	-0.5694790769914398	0.067	0.29	3.060175547116059e-70	ADH5
1.107836056607867e-74	-0.7298357657271263	0.036	0.236	3.670925557175828e-70	COPRS
1.217848079043148e-74	-0.7754696044834637	0.043	0.247	4.035461394717375e-70	PHPT1
2.6895399701869186e-74	-0.5598922855943502	0.067	0.291	8.912059645211373e-70	CAP1
3.069015144376257e-74	-0.848842195706705	0.046	0.251	1.0169488582405165e-69	SLIRP
3.366534117852279e-74	-0.584125599717894	0.128	0.389	1.1155347452915312e-69	MDFIC
4.147299310583463e-74	-0.7991552347924398	0.026	0.215	1.3742490995549362e-69	PYURF
4.879475045607718e-74	-0.70722045629652	0.067	0.289	1.6168628511125735e-69	ISCU
6.004721066235205e-74	-0.7757016102186803	0.048	0.254	1.9897243725076974e-69	NDUFB3
6.414583582957187e-74	-0.6195794715961349	0.059	0.276	2.1255364160486936e-69	PUF60
1.1159852473202633e-73	-0.6831605791646358	0.043	0.246	3.6979287155204244e-69	SEC11A
1.6501168941083076e-73	-0.5523744256992135	0.069	0.293	5.467827340317288e-69	RNF13
2.0599264392831155e-73	-0.7183592746020857	0.039	0.239	6.825772249208532e-69	SSR2
2.6886975528918477e-73	-0.7544026911395955	0.041	0.241	8.909268211262426e-69	MRPL51
2.7019099516392188e-73	-0.8899768287169185	0.086	0.312	8.953048815751715e-69	EEF1G
2.946075849385883e-73	-0.787443845888962	0.074	0.296	9.762116934525062e-69	C18orf32
3.400596349656752e-73	-0.5022938180528274	0.14	0.409	1.1268216064222615e-68	BEX4
4.7014509179168745e-73	-0.6806288337089095	0.03	0.222	1.5578727761609356e-68	KDELR1
5.1933740998763974e-73	-0.7505649888394467	0.039	0.238	1.720876441735043e-68	MRPL33
7.293524531178325e-73	-0.8358284055001507	0.015	0.192	2.4167822886512498e-68	SUPT4H1
8.07639235331783e-73	-0.5383718663956012	0.781	0.91	2.676193370195396e-68	WIF1
9.04175893588741e-73	-0.7028970432854698	0.061	0.275	2.996077240995652e-68	ATP5IF1
9.958836499886165e-73	-0.6315009292985277	0.076	0.303	3.2999600626022798e-68	NDUFV2
1.003609964813355e-72	-0.7317555268452219	0.039	0.238	3.3255619794055334e-68	POLR2K
1.1975109006061448e-72	-0.713263479722323	0.039	0.237	3.9680721202485215e-68	FUNDC2
1.3176967869790862e-72	-0.6581116254058569	0.072	0.293	4.3663200733339e-68	PCNP
1.9929433548466825e-72	-0.6856235009958892	0.072	0.294	6.6038171006199676e-68	C1orf122
5.535364323013753e-72	-0.6466047840124199	0.045	0.247	1.8341983220738374e-67	MPC2
5.859921465061109e-72	-0.8161402219617602	0.039	0.234	1.941743576662649e-67	POLE4
7.378326920512952e-72	-0.7456308988227569	0.048	0.251	2.444882408381172e-67	PA2G4
8.045128645207702e-72	1.582448119637605	0.287	0.131	2.665833827876024e-67	NR4A1
8.465231247364818e-72	-0.6409560123872005	0.074	0.297	2.8050390261268062e-67	ATP5F1B
1.0810009623608653e-71	-0.7025434165778834	0.045	0.247	3.582004788878963e-67	C12orf57
1.2364743436659779e-71	-0.685667686161321	0.039	0.234	4.0971813851715845e-67	ATP6V1E1
1.8117876746125416e-71	-0.6524829188540329	0.26	0.546	6.003539638596117e-67	MT-ND3
5.649996659646513e-71	-0.5956048918296977	0.057	0.265	1.8721828931404684e-66	ATP5F1A
6.317771819527468e-71	-0.5068890229525493	0.233	0.545	2.0934568701186217e-66	NAP1L1
6.331468392848872e-71	-0.49168861469252234	0.176	0.46	2.0979953666544023e-66	CANX
8.968192721625989e-71	-0.6222698185098035	0.062	0.274	2.9717003402379876e-66	ATP5PB
1.0531989307001643e-70	-0.8803753607530592	0.068	0.28	3.4898799767680644e-66	RPS17
1.2808224190569279e-70	-0.7283816612670204	0.085	0.309	4.244133167787036e-66	SPARCL1
1.3153397975175533e-70	-0.6582310581370431	0.052	0.256	4.3585099530541644e-66	RIMS1
1.4321207749486532e-70	-0.7801211500374736	0.034	0.221	4.7454753998698575e-66	FAM200B
1.637422284491479e-70	-0.4561334978511642	0.33	0.661	5.425762481890965e-66	PSAP
1.870486419049703e-70	-0.8405675606029364	0.017	0.191	6.198043798163096e-66	AP2S1
2.138270144844696e-70	-0.5639532518178838	0.07	0.288	7.085371951957385e-66	AP2M1
2.2046067126882593e-70	-0.5438011346961977	0.121	0.372	7.305184803163816e-66	TNPO1
2.9650339870054014e-70	-0.5822551312453665	0.112	0.357	9.824936619341099e-66	SIX6
3.2234078656874937e-70	-0.6804813752583703	0.058	0.264	1.068108430374208e-65	ARPP19
3.5032303326389055e-70	-0.5506496794671387	0.049	0.251	1.1608304030232278e-65	ERP29
3.6090496978153464e-70	-0.6471776766777322	0.043	0.239	1.1958947078680932e-65	TAGLN2
3.640331609584161e-70	-0.6668848546813926	0.064	0.277	1.2062602821518076e-65	VPS28
5.3323892383569055e-70	1.5571454101952218	0.391	0.249	1.7669404980219442e-65	FNBP1
6.145963050972063e-70	-0.5325583928222231	0.074	0.295	2.036526316570103e-65	UBXN1
7.368356691173795e-70	-0.5704790843704604	0.115	0.361	2.4415786731873486e-65	RAD21
2.1936290407690343e-69	-0.44313860116127324	0.123	0.374	7.268809189492272e-65	CD164
3.407639119915747e-69	-0.5935215907979957	0.048	0.247	1.129155298775282e-64	EMC7
4.310336284011402e-69	-0.7913796958439531	0.036	0.223	1.4282730310700183e-64	GTF3C6
5.883203959040216e-69	-0.8585391418931307	0.147	0.387	1.9494584638675658e-64	MIF
1.033522363775128e-68	-0.6609903836916753	0.064	0.272	3.424679704605264e-64	PCMT1
1.1010277510054907e-68	-0.6787645234291363	0.063	0.269	3.648365555731794e-64	FKBP8
1.3388186408221994e-68	-0.6963130039978765	0.043	0.234	4.43630944822844e-64	SIVA1
1.3455413789829357e-68	-0.6352934581194136	0.033	0.219	4.458585913397856e-64	CLIC1
1.4887250629173453e-68	-0.47169494072331064	0.132	0.386	4.933039368482915e-64	TAF7
2.0608954425387323e-68	-0.5550055499321356	0.092	0.321	6.828983138396344e-64	PCBP1
2.5903783951515198e-68	-0.6382034667821562	0.046	0.24	8.583477850174076e-64	NDUFS8
3.3318985502902386e-68	-0.47249105833531657	0.105	0.342	1.1040579036241734e-63	HSP90B1
3.4238612446656886e-68	-0.5857027081649377	0.088	0.311	1.1345306620324226e-63	ENPP5
3.6240538494686404e-68	-0.7287111604718324	0.027	0.205	1.2008664835599286e-63	NDUFS3
4.0724098354977854e-68	-0.7274158381197413	0.02	0.191	1.349433723090546e-63	TMEM176A
4.098951368716581e-68	-0.572306152844275	0.063	0.271	1.358228525537926e-63	SNU13
4.295805179686628e-68	-0.4740110583062951	0.122	0.369	1.423458004340961e-63	XRCC5
7.337182308143458e-68	-0.6484000932692554	0.062	0.266	2.431248729626416e-63	SRSF9
7.688841592372343e-68	-0.42864055616401564	0.152	0.42	2.5477745500485e-63	HLA-A
7.878614396120239e-68	-0.6326140018853454	0.041	0.232	2.6106576662984023e-63	RTRAF
9.085848155595975e-68	-0.7777319782604146	0.025	0.2	3.010686644838282e-63	VBP1
1.1856595765052891e-67	1.164194792053334	0.119	0.024	3.928801572707926e-63	AC116158.3
1.3465716519088497e-67	-0.7232838596868547	0.032	0.213	4.461999825765164e-63	FUNDC1
2.2271597262977922e-67	0.8497343782763398	0.666	0.528	7.379916469060364e-63	JUN
2.397151152601392e-67	-0.7127669343325602	0.032	0.214	7.943200059259973e-63	PSMB7
2.7968606972099437e-67	-0.6183396399546006	0.027	0.204	9.267677606274869e-63	POLR2G
3.489092040980043e-67	-0.4173412182909626	0.121	0.37	1.1561455386991471e-62	CLRN1
5.228495928161756e-67	-0.6684144210315575	0.323	0.617	1.7325144107556795e-62	LDHA
5.270966321075803e-67	-0.7384747332986759	0.099	0.32	1.746587400151678e-62	PLAAT3
6.343665955542422e-67	-0.6162971576123839	0.435	0.701	2.102037151028537e-62	MT-CO2
6.686106425225162e-67	-0.5498067282893208	0.08	0.297	2.2155082250626096e-62	MDH1
1.411861197350276e-66	-0.6935898716607546	0.035	0.215	4.678343263539875e-62	LUM
1.8006483054477182e-66	-0.7721941567129731	0.03	0.206	5.966628224931559e-62	SUMO3
2.1588267075248277e-66	-0.49691795985272513	0.054	0.252	7.153488178054269e-62	SCAND1
2.4242043795684766e-66	1.4321154135593432	0.503	0.408	8.032843632138103e-62	TRPM3
3.055695505983523e-66	-0.5316358707237664	0.093	0.317	1.0125352628627001e-61	HNRNPA0
3.186651000051535e-66	-0.45232676749438605	0.219	0.508	1.0559286753770766e-61	HTRA1
4.0995274978187266e-66	-0.6578608401642394	0.034	0.214	1.3584194316772132e-61	SNRPE
5.56509746804528e-66	-0.41972044249610074	0.188	0.471	1.844050697011484e-61	LHX2
7.208588549999924e-66	-0.7862400067437727	0.03	0.205	2.388637901927975e-61	HIGD2A
7.264998263339055e-66	-0.6336312513684452	0.034	0.214	2.4073298245400292e-61	TMED2
1.0699301470105623e-65	-0.6136279692896498	0.032	0.21	3.545320535134199e-61	TTC1
1.0878344724447565e-65	-0.6607621546378033	0.035	0.214	3.604648307892945e-61	NDUFS4
1.5839177361231369e-65	-0.49108797247792213	0.071	0.28	5.248469810417627e-61	SDCBP
2.2040747599338123e-65	-0.5758526725725011	0.088	0.308	7.303422124516681e-61	OAZ2
2.3227258122838622e-65	-0.5858593262602594	0.098	0.323	7.696584251583806e-61	PDPN
2.493795763872076e-65	-0.6777523433975561	0.029	0.203	8.263441643166512e-61	SMIM20
3.275200528682502e-65	-0.42128884127239097	0.18	0.452	1.0852704471842339e-60	RAX
5.389824723678548e-65	-0.5793824019291337	0.053	0.246	1.7859723204381235e-60	TMEM167A
5.407762997688185e-65	-0.5704085921560614	0.06	0.26	1.791916346913957e-60	CDV3
5.771756747109799e-65	-0.6070730362450875	0.038	0.219	1.912529315722303e-60	UBE2M
6.28767304618946e-65	-0.6368640144657443	0.034	0.212	2.0834833405853393e-60	BCAP31
6.926459861720498e-65	-0.467956604892519	0.157	0.418	2.2951517397797042e-60	MNDA
7.010472294948233e-65	-0.7712688338082181	0.03	0.204	2.3229900996540465e-60	COX14
7.903723091767713e-65	-0.42213500503056367	0.136	0.385	2.6189776836881496e-60	EDNRB
8.998688040377136e-65	-0.4215758415315872	0.087	0.307	2.981805269059368e-60	HNRNPF
9.77800247428325e-65	-0.5086236350838123	0.163	0.425	3.240038899878498e-60	HMGN2
1.0002974237141498e-64	-0.6249336824244621	0.043	0.228	3.314585543219207e-60	STAU1
1.1135216851068387e-64	-0.6748071889162454	0.034	0.211	3.6897654557700207e-60	NDUFA6
1.2478012775782449e-64	-0.515539547879101	0.068	0.274	4.134714313383272e-60	PPP2CB
1.4408234162598843e-64	-0.5183665065684542	0.11	0.34	4.7743124721187524e-60	UBE2D2
1.8455686846258763e-64	-0.610526909829895	0.051	0.241	6.115476393376303e-60	IK
2.2036662845174377e-64	-0.9431792953506895	0.039	0.215	7.302068600376981e-60	GACAT2
2.350878783604735e-64	-0.4434014159931543	0.14	0.388	7.78987193735265e-60	CBX3
2.56469839830981e-64	-0.37172391042738373	0.164	0.43	8.498384612639387e-60	EIF1AX
2.5873478416975907e-64	-0.6972974615110211	0.034	0.21	8.573435808249137e-60	ECHS1
4.121824564840838e-64	-0.6732270467299224	0.032	0.207	1.3658077878056602e-59	PSME1
4.3307701988133107e-64	-0.43763128213400904	0.081	0.294	1.4350440130787785e-59	ATP6V1D
4.570103713651483e-64	-0.5555221893925824	0.057	0.251	1.5143495665555554e-59	CIB1
5.751109107850486e-64	-0.4943600306009739	0.058	0.255	1.905687513977337e-59	AASDHPPT
7.913503487314587e-64	-0.6388574019578024	0.096	0.315	2.6222185155565616e-59	RPS27L
1.4517268314163516e-63	-0.5230268435211618	0.092	0.31	4.810442028581222e-59	RAB10
1.947460940017176e-63	1.1416883648909257	0.131	0.032	6.453106570840915e-59	AL031293.1
2.3140515847588667e-63	-0.7224911290427753	0.031	0.202	7.6678413312569805e-59	SNRPF
2.6380239742675755e-63	-0.5683070686313149	0.051	0.24	8.741356241133038e-59	PPT1
2.669839086992744e-63	-0.5177304089962617	0.06	0.256	8.846778798659157e-59	PDCD6
2.7234173257066964e-63	-0.6771621820419716	0.05	0.236	9.024315650461709e-59	MAP3K13
2.970933677910662e-63	-0.7426926201943256	0.035	0.209	9.84448583512477e-59	POLR2J
3.567076221766667e-63	-0.4899560359433196	0.065	0.265	1.1819863768446028e-58	DNAJB9
3.902828013510576e-63	-0.6522354513683412	0.034	0.209	1.2932410905568645e-58	CSRP1
4.243829347509383e-63	-0.7345394110663379	0.022	0.185	1.4062352925907091e-58	TMEM256
5.163002864303429e-63	-0.5042405308396465	0.068	0.269	1.7108126291155842e-58	RAB18
5.346923471460342e-63	-0.54483621599315	0.077	0.283	1.7717565615030988e-58	MRPL57
6.700764650038698e-63	-0.33520665870841926	0.205	0.492	2.220365374436823e-58	MCFD2
6.764235001518388e-63	-0.531342362750838	0.053	0.242	2.2413969101031333e-58	EPHX1
6.838171653008804e-63	-0.5220968780926606	0.065	0.263	2.265896558940997e-58	DHRS7
7.001959046696831e-63	-0.6315239627194184	0.034	0.208	2.320169149713462e-58	PSMA2
7.648516053392747e-63	-0.5176386051568622	0.081	0.29	2.5344122794522208e-58	PRELP
9.484475352160603e-63	-0.506211268603858	0.058	0.251	3.1427757526919373e-58	SERPINI1
1.0047773472956167e-62	-0.6468856494212214	0.055	0.244	3.3294302179987555e-58	STUB1
1.3800876127599679e-62	-0.5866371748935111	0.058	0.249	4.573058313641429e-58	ARPC2
1.5599409040178747e-62	-0.7731502115201225	0.022	0.183	5.1690201795536295e-58	TXN
1.647287378567567e-62	-0.6125036079510318	0.021	0.182	5.45845145762149e-58	MIEN1
1.6528093731036007e-62	-0.5761865243285584	0.057	0.248	5.476749138716091e-58	PFKM
2.345034293670938e-62	-0.6800494049332803	0.039	0.215	7.77050563550802e-58	MRPS21
2.433302569757268e-62	-0.4345836527803596	0.082	0.293	8.062991395147684e-58	ITM2C
3.406537708901229e-62	-0.3996042869770663	0.058	0.252	1.1287903352215112e-57	TXN2
3.442886457046112e-62	-0.5705669899520133	0.059	0.253	1.1408348564067996e-57	EAPP
4.57892168466143e-62	-1.153189829180961	0.032	0.199	1.5172714894294114e-57	APOC1
5.598012795917721e-62	-0.6783025271995953	0.025	0.188	1.8549575200552962e-57	UXT
5.606653132855422e-62	-0.48330150676483197	0.073	0.276	1.8578205821029726e-57	LEPROT
6.214733420470265e-62	-0.6204674162101129	0.044	0.224	2.059314066207027e-57	TMEM147
6.57422739559386e-62	-0.38010269306164246	0.219	0.508	2.1784359898039815e-57	TAX1BP1
7.379348108647982e-62	-0.5240489938732376	0.067	0.265	2.4452207892815954e-57	DHPS
1.2549269195131795e-61	-0.4089220053781957	0.175	0.436	4.1583258404988715e-57	NFE2L2
1.670800453077944e-61	-0.5250516749782672	0.092	0.306	5.536364381319075e-57	PSMD8
3.0016434869651186e-61	-0.6688650508213521	0.053	0.237	9.946245858407617e-57	THY1
5.2826302388622916e-61	-0.6575440443708329	0.038	0.211	1.750452355949409e-56	NDUFA12
6.968263591725715e-61	-0.6644604549312781	0.066	0.259	2.3090038237542328e-56	EEF1B2
9.208577506603983e-61	-0.4580351814256549	0.062	0.253	3.0513542425882955e-56	TRAPPC4
9.848784837285859e-61	-0.5225163061531307	0.088	0.296	3.2634933436830423e-56	TSPAN7
1.286007198710659e-60	-0.6629181794310353	0.027	0.19	4.261313453647639e-56	GOLGA7
1.405506797884933e-60	-0.7157538525702036	0.031	0.198	4.657287325471513e-56	NDUFA3
1.4631768376987738e-60	-0.37600951518603765	0.167	0.426	4.8483827693986565e-56	NCL
1.6478754131124433e-60	-0.6381869501805959	0.032	0.198	5.460399968889392e-56	KRTCAP2
1.675493478904472e-60	-0.5320522077208003	0.11	0.331	5.551915191697858e-56	ANP32E
1.9798537089518274e-60	-0.5763303980134735	0.045	0.224	6.560443249982775e-56	NDUFS7
2.998657985571423e-60	-0.5721078107683749	0.048	0.227	9.936353100989468e-56	SLC25A5
3.53267319844867e-60	-0.3290013634760536	0.141	0.388	1.1705865910379513e-55	VAPA
3.8551651987666576e-60	1.4065554705064016	0.453	0.359	1.2774475402633196e-55	HKDC1
4.8909743501490583e-60	-0.5796644734456717	0.07	0.265	1.620673260665392e-55	PDAP1
6.14253576332595e-60	-0.4858779553673803	0.054	0.239	2.0353906505356867e-55	REEP5
6.198357655064214e-60	-0.5436111805189842	0.067	0.259	2.053887792582078e-55	CCT3
8.59287080730677e-60	-0.4421157143049683	0.057	0.243	2.8473336707091714e-55	DCTN2
1.095046374536929e-59	1.5892581220042903	0.365	0.219	3.628545666665568e-55	MAT2A
1.110002695282055e-59	-0.4891671928424163	0.065	0.258	3.6781049310866174e-55	RPN2
1.1568851904384862e-59	-0.6047110280324326	0.03	0.193	3.833454767036968e-55	GRHPR
1.2977772126523261e-59	-0.6295793284800058	0.055	0.237	4.300314571844748e-55	RNF7
1.5866269724979619e-59	-0.6103323928399071	0.029	0.19	5.2574471360692466e-55	ZMAT2
1.7558956197445568e-59	-0.5265526186543652	0.049	0.228	5.818335725585563e-55	VAMP3
1.7947347213616328e-59	-0.48925393902521286	0.075	0.273	5.947032972703907e-55	NOL7
1.8302470344615708e-59	-0.607071450939693	0.093	0.3	6.064706573391861e-55	RNASEK
1.884865452577389e-59	-0.6654547015149754	0.029	0.191	6.245690163660436e-55	IFI6
2.1052065398702554e-59	-0.5390728461921832	0.184	0.438	6.975812390514078e-55	RPLP0
2.1293548847825863e-59	-0.5980390546333806	0.052	0.231	7.055830346215577e-55	DYNLT3
2.486269424319071e-59	-0.658973386475934	0.032	0.197	8.238502364423673e-55	NDP
3.0882705509017842e-59	-0.424249439106289	0.153	0.396	1.0233293297468152e-54	SGTB
3.423884985696071e-59	-0.5554584211060488	0.051	0.231	1.1345385288602501e-54	RANBP1
4.063439830562541e-59	-0.6159112142985639	0.032	0.196	1.3464614222552036e-54	SNRPD1
5.365140778102697e-59	-0.5797663825499768	0.04	0.211	1.7777930482321097e-54	DRAP1
6.210038481420693e-59	-0.6430072286711068	0.036	0.202	2.0577583512035608e-54	OMG
6.312299331606044e-59	-0.6143342217414361	0.045	0.219	2.0916435065209788e-54	ZCRB1
6.81318220009048e-59	-0.6484305186600667	0.064	0.25	2.2576160538219816e-54	NGRN
7.082538175872478e-59	-0.6763716352029274	0.026	0.184	2.3468698499571044e-54	PET100
8.970743286277124e-59	-0.7421039777723304	0.02	0.173	2.9725454953407876e-54	FKBP2
1.0015920380936517e-58	-0.6938108012516012	0.022	0.177	3.318875377427124e-54	MRPL40
1.5898216791966844e-58	-0.3572537898728161	0.173	0.432	5.268033116186134e-54	PCMTD1
1.616198645646957e-58	-0.5330819820644408	0.046	0.221	5.355435832215757e-54	PNRC2
1.9007575731367556e-58	-0.6374902888973317	0.035	0.2	6.298350294345953e-54	BANF1
2.3906520311740378e-58	-0.4907517924013295	0.079	0.277	7.921664570498292e-54	HSPB8
2.6414469347212494e-58	-0.5959567894073091	0.059	0.241	8.752698562892332e-54	GNB2
2.8761833069245695e-58	-0.4020324375106794	0.116	0.34	9.530521005825254e-54	GLUD1
2.918891508953405e-58	-0.5948872566651321	0.05	0.226	9.672038904068002e-54	DUT
3.2242828939259496e-58	-0.6163801056786609	0.033	0.196	1.0683983797313026e-53	COPS8
3.728143263090451e-58	-0.5603904709623837	0.047	0.221	1.235357551657652e-53	RAB9A
3.731636194545076e-58	-0.4605009412432748	0.244	0.521	1.2365149694244565e-53	IL6ST
4.957292369059142e-58	-0.6764460320455468	0.018	0.167	1.6426483994114373e-53	HSPB6
5.548627263009054e-58	-0.5149798110844453	0.078	0.274	1.8385931298706801e-53	MORF4L2
7.5816810310229e-58	-0.45069442276022864	0.055	0.237	2.512265826439748e-53	PIGH
1.0731752988046308e-57	-0.45496371602849217	0.059	0.24	3.5560736701190245e-53	UBE2R2
1.1842932660598028e-57	-0.6164835783965359	0.041	0.208	3.9242741664157624e-53	JTB
1.2124855466871184e-57	1.4902989590665252	0.419	0.303	4.0176921075024354e-53	XIST
2.77918721172372e-57	-0.6439337543559578	0.031	0.189	9.20911474476772e-53	RAD23A
2.879308583100948e-57	-0.500546365385261	0.049	0.224	9.540876920963303e-53	SSR3
3.32711834946236e-57	-0.653444734678238	0.028	0.184	1.1024739362778476e-52	SIX3-AS1
3.328060947215652e-57	-0.6037192212919724	0.033	0.194	1.1027862754693784e-52	EMC4
3.618256111366586e-57	-0.4262203241329422	0.047	0.219	1.198945345062432e-52	GPC3
4.182924812008105e-57	-0.9226524656949837	0.088	0.275	1.3860539657070057e-52	SNHG6
4.194877450670083e-57	-0.6195584089805583	0.038	0.202	1.3900145920540388e-52	PAIP1
6.091184013880419e-57	-0.5930364016264386	0.025	0.178	2.0183747348394156e-52	ILF2
6.934721832786639e-57	-0.5739700382440233	0.068	0.254	2.2978894265121807e-52	EIF3F
7.054348529632033e-57	-0.5798336707138619	0.059	0.239	2.3375289287788703e-52	SSU72
7.961272649625219e-57	-0.6828201776151056	0.032	0.192	2.6380473051798124e-52	PMVK
8.653288482031383e-57	-0.5414659949127574	0.036	0.199	2.867353671405919e-52	TMEM9
1.066461504968845e-56	-0.6021440797107377	0.05	0.223	3.533826842864765e-52	COX5A
1.6198646915936475e-56	-0.4853002905125925	0.217	0.475	5.36758364206471e-52	MT-ND5
2.502763341853386e-56	-0.43186138878873714	0.059	0.239	8.29315660956538e-52	PGRMC1
2.560711034957834e-56	-0.5874126495577077	0.043	0.209	8.48517208543628e-52	MYL6B
2.5809012580677996e-56	-0.5502072839381035	0.032	0.191	8.552074408733461e-52	PSMC3
3.4750085756625413e-56	-0.4173986506808117	0.081	0.276	1.1514788416315397e-51	UBE2V2
3.533100875333696e-56	-0.6130785825089727	0.042	0.208	1.1707283060505735e-51	FBXO2
3.644086299311994e-56	-0.5869351367049997	0.04	0.203	1.2075044361400223e-51	EMC6
5.708518568612786e-56	-0.25655082119291506	0.129	0.355	1.8915747128955327e-51	DBP
6.2537442752930875e-56	-0.6516590068578417	0.022	0.17	2.0722407030611174e-51	MORN2
6.429726445157654e-56	-0.4634802963741297	0.081	0.275	2.1305541548674402e-51	LYPLAL1
7.223096683522581e-56	1.1429918343376952	0.107	0.024	2.3934453170520425e-51	AL138689.2
7.706768117048511e-56	-0.673833048040758	0.025	0.176	2.5537146832651943e-51	RNF5
8.171211809183767e-56	-0.5650608309611127	0.028	0.181	2.707612745091133e-51	TMEM38B
8.303617526229951e-56	-0.5222434337374176	0.096	0.298	2.751486703491557e-51	ZNF706
9.280024135884812e-56	-0.4777081809423098	0.055	0.231	3.0750287976667916e-51	HNRNPH2
9.336227314774532e-56	-0.5476508419202003	0.048	0.216	3.093652283023689e-51	YIPF3
9.928982812795598e-56	-0.5294229759838673	0.04	0.205	3.2900677448479494e-51	TMEM176B
1.0340723372389126e-55	1.4553187843461304	0.219	0.097	3.426502096674861e-51	DGKD
1.0653666971765894e-55	-0.3564446277351889	0.093	0.296	3.5301990877643466e-51	NUCB2
1.2979707256150683e-55	-0.6390239513296762	0.023	0.172	4.3009557963980906e-51	CAMK2N1
1.6872363556110907e-55	-0.499055480398244	0.064	0.245	5.590826387952911e-51	MAGED2
2.0333661069734545e-55	-0.37976274584085723	0.072	0.261	6.737761932067238e-51	PSMA1
2.0865994297815936e-55	-0.650342351793034	0.036	0.194	6.914155870524289e-51	PFN1
2.5084056316413273e-55	-0.6198992864650623	0.033	0.189	8.311852901006702e-51	PRR13
2.7439238351707157e-55	-0.562706940570618	0.053	0.225	9.092266020221684e-51	ALKBH7
3.0406706048030436e-55	-0.5486401615418368	0.036	0.196	1.0075566116075365e-50	TSG101
3.710623666714192e-55	-0.5884976494466096	0.045	0.21	1.2295522582024146e-50	DYNLT1
4.044973058861107e-55	-0.3834115916325769	0.321	0.628	1.3403422727842163e-50	HSP90AB1
4.295046603147922e-55	-0.49677984069624825	0.056	0.231	1.4232066424190954e-50	ARL1
4.71184587701255e-55	-0.5090749869618166	0.053	0.224	1.5613172498068785e-50	PHYHD1
5.570399769969789e-55	-0.5227438291395688	0.041	0.204	1.8458076677771894e-50	TCEAL8
8.488892511974596e-55	-0.7305880955576927	0.016	0.156	2.8128794227679022e-50	SEPT2
8.533249678496466e-55	-0.7047614777502753	0.026	0.175	2.8275776134665892e-50	EIF3L
9.178265064613403e-55	-0.3070226591141396	0.166	0.412	3.041309911810297e-50	MSANTD4
9.314661776247454e-55	-0.6631846073984523	0.045	0.21	3.0865063261773563e-50	CHCHD10
1.3003586637661161e-54	-0.5487866539146151	0.04	0.202	4.308868468255403e-50	CCT7
1.3199387282370856e-54	-0.5314536135179655	0.035	0.192	4.373748969886407e-50	CETN3
1.350255499530615e-54	-0.4690494349292684	0.063	0.242	4.474206623244646e-50	PMP22
1.407263016854012e-54	0.8983743903328189	0.086	0.015	4.663106732647454e-50	TUSC7
1.602236231881825e-54	-0.5621657253825969	0.043	0.205	5.309169977963615e-50	DGUOK
1.8993154356634027e-54	-0.46077670350568933	0.062	0.24	6.293571627614251e-50	ALDH2
1.931663705091863e-54	-0.4499874684803856	0.087	0.281	6.400760853192397e-50	SERBP1
2.1218701973893707e-54	1.3295643002074105	0.402	0.292	7.031029086069419e-50	LONP2
2.1847729106739035e-54	-0.3751892664176544	0.108	0.317	7.239463516809047e-50	CMTM6
2.500070392674454e-54	-0.6560834633366303	0.034	0.189	8.284233253166071e-50	ACYP2
2.7922131335599817e-54	-0.5832690022179292	0.025	0.172	9.252277439364355e-50	VMA21
2.838312410624358e-54	-0.463409751701367	0.044	0.209	9.405032003844872e-50	DOK5
3.1909289238830997e-54	1.23585824238479	0.523	0.426	1.057346208217904e-49	SRSF7
4.129363772113941e-54	-0.6520036281671746	0.115	0.317	1.3683059795276755e-49	ATP6V0C
5.369105007905139e-54	-0.6432395572980327	0.03	0.181	1.779106635419447e-49	MRPL41
6.308845799746099e-54	-0.6440030714882544	0.024	0.17	2.0904991442038675e-49	RAP1A
6.885200135237814e-54	-0.571656757452017	0.015	0.152	2.281479916812402e-49	CNMD
8.091859217175431e-54	-0.3260936315245262	0.279	0.569	2.681318470203251e-49	APLP2
1.121322141667429e-53	-0.7555147590877769	0.015	0.151	3.7156130486291925e-49	ENHO
2.2923689204469167e-53	-0.4692626576704586	0.055	0.224	7.595993654792902e-49	BORCS7
2.6055222765523486e-53	-0.3781261420958404	0.157	0.392	8.633658615583862e-49	SOX9
2.7800879489537807e-53	-0.6013670322185797	0.04	0.197	9.212099427653247e-49	TMEM160
3.547628560575803e-53	-0.42847468328819016	0.091	0.286	1.175542199832398e-48	SUGT1
4.736147858306553e-53	1.4026384115587853	0.346	0.228	1.5693699543284594e-48	DLG5
5.731087430620485e-53	-0.5710863289516962	0.038	0.193	1.899053131010404e-48	UBE2E1
6.195207197949872e-53	-0.6153994266711865	0.022	0.164	2.0528438571126696e-48	MOCS2
7.721757909841514e-53	-0.5956071265615238	0.025	0.17	2.5586817010050842e-48	BUD31
9.727166622880695e-53	-0.4266904536288276	0.064	0.24	3.223193932157747e-48	TUFM
9.93756991517645e-53	1.3800921164125897	0.313	0.189	3.2929131670928684e-48	SMTN
1.1447572950503587e-52	-0.42186931602232736	0.099	0.297	3.793267772878869e-48	TMEM248
1.1579288571611142e-52	-0.5490901539584304	0.054	0.221	3.836913061089068e-48	CTNNBIP1
1.2160688388073072e-52	-0.5568758778664404	0.041	0.198	4.029565704271893e-48	MCRIP1
1.2544102475334719e-52	-0.6324738257516984	0.038	0.192	4.156613796226912e-48	RNF187
1.376920901027614e-52	-0.6334326904283926	0.021	0.16	4.562565097645102e-48	DUSP23
1.4685671927876362e-52	-0.3570198665763422	0.095	0.291	4.866244250021111e-48	RWDD1
1.6726553942685343e-52	-0.3545229002767373	0.076	0.262	5.542510914448216e-48	XRCC6
1.814949970395863e-52	-0.7296343884221375	0.016	0.151	6.014018221903731e-48	RBP1
1.910830904892631e-52	-0.518741148551187	0.028	0.175	6.331729286452222e-48	SDHD
1.9443877720258985e-52	-0.5227990018796944	0.077	0.258	6.442923321385018e-48	PEG10
1.9798032897179564e-52	-0.38994977127255814	0.23	0.492	6.560276180809421e-48	NTRK2
2.0779985559838048e-52	-0.5357477959702222	0.024	0.166	6.885656015107936e-48	TRAPPC1
2.386520213225853e-52	-0.8327901923142536	0.04	0.194	7.907973378545187e-48	RPS4Y1
2.4939198875624555e-52	-0.4803928807179064	0.041	0.198	8.263852939426952e-48	EIF4E
2.862666268572424e-52	-0.6183829530372726	0.017	0.154	9.485730947541584e-48	LAMTOR2
3.2113587500646836e-52	-0.5721552172776037	0.025	0.169	1.0641158354214336e-47	SDHB
5.185266875020732e-52	1.3171318292514915	0.356	0.24	1.7181900317068697e-47	FTX
5.438747194207079e-52	-0.5373116621434189	0.044	0.202	1.8021832702724577e-47	MTIF3
6.620170850688555e-52	-0.39928452628374	0.079	0.264	2.1936598130841596e-47	RAB14
7.390622531631466e-52	-0.2378364831173827	0.286	0.572	2.4489566820814027e-47	SYT1
8.925669781686051e-52	-0.3713258480616436	0.078	0.262	2.95760993885949e-47	YPEL5
9.836915035315897e-52	-0.675083742468063	0.016	0.15	3.2595601661022754e-47	CETN2
1.0599151373498017e-51	-0.406852045052311	0.108	0.309	3.512134799122303e-47	ME1
1.3684532354517902e-51	-0.49759479020440844	0.038	0.19	4.534506640993052e-47	PRDX3
1.4192485783216647e-51	-0.5990559080785138	0.045	0.202	4.702822089126668e-47	SMIM3
1.4424604436640373e-51	-0.3778116954949353	0.077	0.258	4.779736926125154e-47	SPINT2
1.5987447494614024e-51	-0.6721175845750221	0.013	0.143	5.297600601815303e-47	MAL
2.1603905492999302e-51	-0.6519733693075951	0.016	0.148	7.1586701241602485e-47	RNF181
5.268323590416442e-51	-0.3560368888249654	0.109	0.308	1.7457117049203922e-46	HSD17B12
6.164458316623905e-51	-0.6225546826523023	0.022	0.16	2.042654907796497e-46	ZNF667-AS1
6.621718075689735e-51	-0.6041417694973491	0.021	0.157	2.1941725015605506e-46	TBCB
7.067660848897982e-51	-0.6104005714038596	0.03	0.175	2.3419400988908352e-46	RPS19BP1
1.2881769377022203e-50	-0.5710726011490926	0.027	0.168	4.268503100770077e-46	NDUFA8
1.3514890964547597e-50	-0.5868587959991672	0.021	0.157	4.478294270012492e-46	SNAPIN
1.353849312416731e-50	-0.5663227056464737	0.027	0.169	4.4861150816240794e-46	AAMDC
1.5377605520483051e-50	-1.7951539725952022	0.264	0.454	5.0955233652672635e-46	NPVF
1.6918918473119583e-50	-0.30103750104704896	0.166	0.399	5.606252825252905e-46	TIMP3
1.699902525971615e-50	-0.580323338412703	0.027	0.168	5.632797010059544e-46	UROD
1.7182831635428173e-50	-0.5890839125071975	0.029	0.17	5.69370309071548e-46	EMP3
1.7777506308824852e-50	-0.26054345928525624	0.118	0.326	5.890754490492203e-46	LMAN1
2.157353632663369e-50	-0.5043177679450801	0.069	0.241	7.148606997193339e-46	FAM162A
2.309518080376367e-50	-0.4112119325824417	0.104	0.3	7.65281911113513e-46	SESN3
2.358943659226928e-50	-0.6228902168511161	0.022	0.158	7.816595709214348e-46	SNRPC
2.5308485558595327e-50	-0.42854843815773225	0.062	0.23	8.386219774696148e-46	ANP32A
3.1261211146467535e-50	0.97074600800339	0.097	0.022	1.0358714925493482e-45	FSIP2
4.000181114668089e-50	-0.23275365602769993	0.376	0.688	1.325500014156418e-45	SAT1
4.179248267622929e-50	-0.3820229634906527	0.149	0.369	1.3848357059595337e-45	PPIG
4.469170954065905e-50	-0.3907246101449864	0.081	0.261	1.4809044873392783e-45	SMIM14
5.183704081157128e-50	-0.511660059875251	0.032	0.177	1.717672184332226e-45	CUEDC2
5.431457810646822e-50	-0.41812998462207807	0.107	0.304	1.799767860135931e-45	HNRNPD
6.477386949537874e-50	1.3490827889151678	0.375	0.27	2.1463469395988698e-45	MIR99AHG
8.733477124029262e-50	-0.6069633236292813	0.016	0.146	2.893924979818336e-45	RPA3
9.17467639763861e-50	-0.41354075814811453	0.092	0.279	3.0401207711215295e-45	SSBP1
1.181013352184272e-49	-0.23109278117330945	0.191	0.441	3.9134058437978035e-45	EIF1B
1.2012598032605503e-49	1.1598126337912364	0.19	0.079	3.9804944840841596e-45	HIF1A-AS3
1.264217228859464e-49	-0.5482867371055988	0.023	0.159	4.18911020954872e-45	MRPL54
1.292275314790502e-49	-0.42784943742063397	0.055	0.218	4.282083483089807e-45	OSBPL1A
1.4960739083771095e-49	-0.25417390550134034	0.128	0.338	4.9573905027983904e-45	YWHAZ
1.5604054361443014e-49	-0.5872573915788082	0.025	0.161	5.1705594532077575e-45	RAB5C
2.2683815801106402e-49	-0.5298546323407624	0.045	0.197	7.516509203854617e-45	RNF11
2.5418941291697644e-49	-0.4003313400251731	0.149	0.367	8.422820386416931e-45	CRNDE
2.6963941453448684e-49	-0.6072639895500713	0.032	0.175	8.934771640014755e-45	GLRX5
2.85686491585033e-49	-0.5776253856995753	0.024	0.16	9.466507585161653e-45	POLR3GL
3.2550482849119694e-49	-0.3864860167820462	0.068	0.237	1.0785927996884301e-44	SNRPD3
3.9277947858765964e-49	-0.42639642446889714	0.052	0.21	1.301514080248069e-44	PDIA6
4.602742257190057e-49	-0.30199123687079066	0.211	0.463	1.5251646743424973e-44	SRSF3
4.899564765471363e-49	-0.5001681740096033	0.025	0.162	1.623519780686591e-44	TSPAN6
7.205039061043193e-49	1.4644778891173849	0.278	0.151	2.3874617432672725e-44	FOSB
1.0557593455439283e-48	-0.23535157056679235	0.213	0.474	3.498364167394361e-44	C11orf58
1.1338430471546114e-48	-0.5129414360181055	0.025	0.16	3.7571023210515204e-44	DCTN6
1.1353443398121497e-48	-0.4016556702871139	0.155	0.374	3.7620770044015394e-44	TUBB2A
1.374805603871648e-48	0.8556810265615575	0.086	0.018	4.555555848989093e-44	SLC8A1-AS1
1.7504385261790482e-48	-0.573088500641856	0.025	0.159	5.800253100346894e-44	TMEM219
1.8596506356585356e-48	1.476334009376322	0.173	0.069	6.162138346318124e-44	POLR2J3
2.0302831146803344e-48	-0.5054628245722645	0.028	0.166	6.727546128804756e-44	SIGIRR
2.13143648791462e-48	-0.5610413814557174	0.031	0.17	7.062727946353885e-44	AKR7A2
2.2561510673815276e-48	-0.6081861503722534	0.038	0.183	7.47598217687543e-44	USF2
2.336826952527585e-48	-0.4239677552582801	0.081	0.258	7.743309789895406e-44	SDHC
2.3769579586172582e-48	-0.3744992312773938	0.088	0.27	7.876287891674147e-44	LRPAP1
2.547452797501637e-48	-0.5396271621627342	0.033	0.174	8.4412395898014245e-44	FEZ1
2.8073906269905785e-48	-0.5239468293835661	0.036	0.179	9.30256958159598e-44	SNRPB2
3.1406501642284654e-48	-0.3826823156326853	0.118	0.315	1.0406858384187443e-43	CHRDL1
3.1463605437688575e-48	-0.5746824395470452	0.027	0.163	1.0425780297832486e-43	PEX2
3.3858300887111836e-48	-0.5215647126237459	0.042	0.189	1.1219286581953378e-43	IFIT1
4.279872950160736e-48	-0.40584818717050564	0.062	0.225	1.4181787007652615e-43	MYL12A
4.5984072955269025e-48	-0.5117422409118184	0.034	0.176	1.5237282414457944e-43	ZNHIT1
4.951341924151357e-48	-0.3771502630350274	0.079	0.253	1.6406766599867936e-43	ATAD1
5.3783240872643665e-48	1.1819909059468792	0.138	0.046	1.7821614695559206e-43	NAV2-AS3
5.644088531919384e-48	-0.6441770590753151	0.013	0.136	1.870225175936807e-43	COX16
7.072200788212892e-48	-0.5459656568033993	0.029	0.166	2.343444453182224e-43	C15orf61
7.987357065879521e-48	-0.4668550018748418	0.03	0.169	2.646690637349838e-43	ECI2
9.242351419294645e-48	1.5533303849859208	0.34	0.227	3.0625455662974738e-43	MCAM
1.0415076328482523e-47	-0.4445466621098013	0.048	0.199	3.451139692205969e-43	MSRB2
1.186881049135096e-47	-0.5494614811965227	0.021	0.151	3.9328490444140544e-43	IER3IP1
1.4587124621215923e-47	-0.38584845703117987	0.063	0.226	4.833589614486108e-43	CCDC47
1.5061905900634812e-47	-0.517402863831158	0.034	0.175	4.9909131392343516e-43	LSM4
1.7205301128595349e-47	-0.3829315435200653	0.073	0.243	5.701148581971355e-43	DDAH2
1.72228128361144e-47	-0.5771536802520534	0.03	0.167	5.706951261374868e-43	HDDC2
1.7878401658363688e-47	-0.21544533145415934	0.082	0.26	5.924187173515392e-43	SYF2
1.803474562246169e-47	-0.4812978508211452	0.052	0.206	5.975993309458906e-43	SNN
1.8541911766600353e-47	-0.45361147242272276	0.036	0.179	6.144047882980693e-43	PPP2CA
1.8589191068474655e-47	-0.5322812189244254	0.05	0.202	6.159714352449762e-43	TMEM230
2.033662888867782e-47	-0.5494359781341923	0.023	0.154	6.7387453485522824e-43	COA3
2.0470625411373567e-47	1.4076675672992416	0.276	0.162	6.783146436312745e-43	ANKRD26
2.417757128677075e-47	-0.37965130771063027	0.452	0.746	8.011480021584357e-43	ASAH1
2.4473736892738875e-47	-0.37086629385352854	0.078	0.249	8.109617456777953e-43	NARS
2.520274532977715e-47	-0.49701674163918463	0.029	0.165	8.351181692474955e-43	PEPD
3.348689400766465e-47	-0.3347353360776668	0.075	0.245	1.109621719837976e-42	KCNJ10
3.3844097341749074e-47	-0.4631034803083224	0.037	0.179	1.1214580095161973e-42	TMEM98
3.6219111672912664e-47	-0.3407409738564161	0.085	0.262	1.200156484393634e-42	ALDH6A1
4.1396624509913275e-47	-0.5975358636042468	0.018	0.144	1.3717185497604862e-42	SNHG18
4.795847980963658e-47	-0.2369052129098428	0.125	0.328	1.5891521869721175e-42	PDIA3
4.877166065079118e-47	-0.398634295768295	0.066	0.229	1.6160977473246165e-42	PITHD1
4.889331314382145e-47	1.0886868629392707	0.51	0.46	1.6201288243336676e-42	ARHGAP21
5.083348033943194e-47	-0.5677120903479391	0.03	0.165	1.6844182045274166e-42	TCEA2
5.184667219743463e-47	-0.526939126115693	0.021	0.149	1.717991329934194e-42	PFDN2
6.654084042473459e-47	1.5341882548209185	0.244	0.128	2.2048972883140054e-42	FN3K
7.880866024726494e-47	-0.4636847273996686	0.03	0.165	2.6114037659533712e-42	SUCLG1
8.028710930550014e-47	-0.4851796044687924	0.038	0.18	2.6603936539470525e-42	SNX2
8.081931946285736e-47	-0.42729701101416995	0.064	0.225	2.6780289697212412e-42	PGRMC2
8.24363714515915e-47	-0.46519601960110657	0.05	0.202	2.731611604419936e-42	YAF2
9.64808861937646e-47	-0.481426534531297	0.032	0.17	3.196990644916584e-42	SLU7
9.786802806572861e-47	-0.5417767236090261	0.031	0.167	3.2429549779859835e-42	TCEAL5
1.0424435472914593e-46	-0.504222422381208	0.05	0.201	3.4542409383049796e-42	CLTB
1.1007604742440878e-46	-0.27793323329906716	0.095	0.278	3.647479907455209e-42	BCAS2
1.1201579023016123e-46	-0.3564821945829797	0.067	0.23	3.7117552250666225e-42	UNC50
1.503085345239545e-46	-0.29735879477567106	0.095	0.276	4.980623599985756e-42	H2AFY
1.6065731076024603e-46	-0.553925946790382	0.015	0.136	5.3235406493515124e-42	PHGDH
1.6689895134241543e-46	-0.521821355791837	0.024	0.152	5.530363651682278e-42	GYG1
1.846022340944803e-46	-0.44957058752657253	0.039	0.18	6.116979628954698e-42	UBE2L3
2.1396233936453975e-46	-0.49081990826358457	0.044	0.188	7.089856077183389e-42	CALM3
2.3060030158577575e-46	-0.5707808244902128	0.025	0.155	7.641171593346265e-42	GSTO1
2.3890718456008313e-46	-0.24733738783875125	0.185	0.42	7.916428467582914e-42	PPP1CB
2.8751593132839203e-46	-0.4136815607084211	0.036	0.175	9.527127900497598e-42	FAM229B
3.1656477261597406e-46	-0.2412022182792808	0.144	0.356	1.0489690305402916e-41	DEK
3.400847202448477e-46	1.2974990172647498	0.303	0.19	1.1269047290033273e-41	VPS13C
3.715596760851253e-46	-0.42950381282710015	0.051	0.203	1.231200142675671e-41	VPS26A
4.2643628838120004e-46	-0.24617913094844424	0.267	0.539	1.4130392851799444e-41	NUDT4
4.519446932736316e-46	-0.6028142036714148	0.026	0.156	1.4975639356315055e-41	CMPK1
4.673557351760725e-46	-0.27121358522469774	0.116	0.311	1.5486299640794338e-41	NFIC
4.703813527111024e-46	1.2742314483993233	0.477	0.433	1.5586556503435088e-41	GABRG3
4.968195679592449e-46	-0.41188319228875425	0.04	0.182	1.646261320389754e-41	EIF3I
5.064592317594745e-46	-0.30978498212348227	0.068	0.231	1.6782033103581946e-41	GINM1
5.402876051908102e-46	-0.5051538063583948	0.041	0.183	1.7902970085602685e-41	BAG1
5.615797595904609e-46	-0.4173468829045097	0.055	0.207	1.860850691378951e-41	DNAJA2
5.695079398616675e-46	-0.3466374152856113	0.109	0.297	1.8871215095256215e-41	YPEL3
6.950030092883311e-46	-0.46591828441198824	0.035	0.173	2.302961971577814e-41	GNPDA1
7.003776047618863e-46	1.2840708304000525	0.297	0.181	2.3207712311389865e-41	AC068587.4
7.11054405301201e-46	-0.43867666727426546	0.049	0.198	2.3561498774060595e-41	VPS29
7.595438746811746e-46	-0.51977296856869	0.021	0.147	2.5168245831435403e-41	SNX17
7.865143120477627e-46	-0.5942305330926808	0.012	0.129	2.6061938244014665e-41	MRPL36
8.10858380614925e-46	-0.4919289000504447	0.033	0.169	2.6868603300056154e-41	PSMB2
8.254189870582892e-46	-0.24274104593540446	0.16	0.379	2.735108355516347e-41	ABHD12B
1.132384185837056e-45	-0.29820417311438585	0.133	0.336	3.752268238189669e-41	MTDH
1.2370983381477558e-45	-0.2876566650217758	0.093	0.272	4.0992490532864034e-41	MBOAT2
1.2913745819321568e-45	-0.5076659206711853	0.022	0.148	4.279098814690395e-41	DPM3
1.548005290307787e-45	-0.16108926934030854	0.115	0.309	5.129470329963883e-41	CTSF
1.6515727745635504e-45	-0.36671420568525726	0.036	0.175	5.472651545793781e-41	RPA2
1.7528395164811507e-45	-0.29001607532193296	0.217	0.467	5.808209021811942e-41	UBE2B
2.149072828414653e-45	-0.4393237767213722	0.033	0.168	7.121167724234794e-41	ISCA2
2.3302954654268464e-45	-0.27511130575940546	0.083	0.256	7.721667054238398e-41	COPS6
2.7465469675148717e-45	-0.2521317940173695	0.086	0.26	9.100958031557279e-41	USH1C
3.204257884377001e-45	-0.5230677940580992	0.02	0.142	1.0617628925671631e-40	ERGIC3
3.314659241276645e-45	-0.5842783619714883	0.022	0.148	1.098345486189429e-40	MEA1
3.347374850450427e-45	-0.6147224407195317	0.033	0.166	1.1091861304452534e-40	DNAJC19
3.57079588813112e-45	-0.48759358729886887	0.03	0.162	1.1832189254911279e-40	EIF5A
4.188937317669554e-45	-0.5064383642609687	0.022	0.147	1.3880462695829836e-40	DECR1
4.429423809676519e-45	-0.619415886052632	0.018	0.14	1.4677338735744112e-40	SNHG19
4.860562047632544e-45	-0.35266345090544016	0.071	0.232	1.6105958401035197e-40	MLF2
5.0767843778632303e-45	-0.3195209815470009	0.095	0.273	1.68224327144876e-40	TMED4
5.186488442839435e-45	-0.4846187922466394	0.046	0.19	1.7185948104192752e-40	TMEM208
6.033431558538926e-45	-0.5199162391060927	0.042	0.182	1.999237881237459e-40	RAB11B
6.146735734118366e-45	-0.49546794218049023	0.021	0.144	2.036782352857462e-40	SNRPB
7.046843565185865e-45	-0.5430034416264996	0.025	0.151	2.335042083759988e-40	CHCHD1
7.413841999527294e-45	-0.3401406982017636	0.104	0.287	2.456650684963364e-40	HLA-B
9.285193984797186e-45	-0.39333049024821165	0.043	0.185	3.0767418788023955e-40	AIG1
9.670228571196704e-45	-0.32137453249878645	0.117	0.308	3.20432693935174e-40	FXR1
1.0842717471734743e-44	-0.4757188455196622	0.025	0.151	3.5928428614340245e-40	MRPL14
1.2396324254392086e-44	-0.5634443605909827	0.029	0.157	4.107646004935362e-40	ZSCAN16-AS1
1.5524283946930433e-44	-0.38543356087724634	0.037	0.175	5.144126728654868e-40	ATXN10
1.797624885539184e-44	-0.4158306364034985	0.53	0.739	5.95660982072264e-40	MT-CYB
1.8170094816584265e-44	-0.27812368063418313	0.194	0.428	6.020842618423362e-40	CCND2
1.978961693591792e-44	-0.32611197090245525	0.091	0.265	6.557487467885763e-40	KHDRBS1
2.1120436183352015e-44	-0.39920246963178174	0.063	0.218	6.9984677337155234e-40	C1orf43
2.659346164880801e-44	-0.4829832561756619	0.02	0.141	8.812009451949023e-40	MMADHC
2.662189668441413e-44	-0.1773655449728434	0.072	0.236	8.821431685347465e-40	ACTR2
2.868256841631075e-44	-0.5326512520363331	0.035	0.169	9.50425587042873e-40	NDUFA7
2.909827349555872e-44	-0.49397589615364007	0.04	0.178	9.642003905488338e-40	SMARCB1
4.4072603865824557e-44	-0.3911229468563493	0.064	0.219	1.4603898016979625e-39	NFIX
4.559632906728287e-44	-0.4554542974361574	0.025	0.149	1.510879959973485e-39	ERG28
4.641528219790094e-44	-0.43332079261807277	0.035	0.168	1.5380167909096456e-39	ETFRF1
5.00381069400244e-44	-0.5769065400028461	0.041	0.179	1.6580627115646486e-39	FAM107A
5.534543572767774e-44	0.7194559209973286	0.06	0.009	1.8339263582723295e-39	AC005343.1
5.646965200262421e-44	-0.47466700647316584	0.049	0.193	1.871178388758956e-39	C1QBP
5.727235935522893e-44	-0.39945036663380584	0.065	0.22	1.8977768995948658e-39	EMC2
6.058512425684992e-44	-0.4941513067675422	0.019	0.139	2.0075486773749788e-39	TMEM179B
6.21346363032363e-44	-0.5367684564148942	0.026	0.151	2.058893308544038e-39	TRAPPC3
7.628357886255106e-44	-0.2678094336666017	0.118	0.307	2.527732669189492e-39	EIF4B
8.791577102007489e-44	-0.5621816673001976	0.021	0.142	2.9131769885212015e-39	TXNDC17
9.61363800358359e-44	-0.37510103048950116	0.082	0.248	3.1855750888674586e-39	CIR1
9.68105014962709e-44	-0.44461276855656534	0.025	0.149	3.207912777580432e-39	PRDX4
1.1764863400064441e-43	-0.4677120137303198	0.022	0.144	3.8984051362453534e-39	MSN
1.250816125574912e-43	-0.580618398574056	0.019	0.138	4.144704313705029e-39	APRT
1.2700055421202809e-43	-0.3449862144866278	0.093	0.267	4.208290364369763e-39	DARS
1.3767098291368901e-43	1.1958870213304527	0.156	0.062	4.561865689827999e-39	AC003681.1
1.3806928036495666e-43	0.6280405866923022	0.631	0.524	4.575063674173204e-39	HSPA1A
1.4551161338091716e-43	-0.5325922369486173	0.025	0.148	4.821672820990071e-39	MZT2A
1.519026674755638e-43	-0.49358555500488754	0.013	0.127	5.033446789470282e-39	ECH1
1.7128675940995685e-43	-0.2944077810242758	0.162	0.373	5.67575805980833e-39	BBX
1.7497637953961897e-43	-0.49029117060193494	0.017	0.134	5.798017312424814e-39	FLYWCH2
1.8566924883520078e-43	-0.49391560002363405	0.027	0.154	6.152336229403213e-39	FKBP3
1.9660190561481103e-43	-0.19957574695534386	0.129	0.328	6.514600744452379e-39	SERP1
2.299211482179587e-43	-0.3058753828869276	0.13	0.325	7.61866716735028e-39	PCBP2
2.472452429069789e-43	-0.3113605618327149	0.104	0.283	8.192718368965654e-39	RCN2
2.679047829233572e-43	-0.3223875263178526	0.121	0.31	8.877292886948365e-39	THRAP3
3.3773671416221147e-43	-0.12693839201311885	0.204	0.445	1.119124376047904e-38	GNB5
5.9774611206864996e-43	-0.34997296378325293	0.155	0.357	1.9806915169506786e-38	CFI
6.053741001014543e-43	0.8499747480421489	0.092	0.023	2.0059676180961789e-38	AC087854.1
6.858002518928833e-43	-0.47700264861046615	0.027	0.152	2.272467714672258e-38	THOC7
8.220266781374408e-43	-0.4107756179519798	0.047	0.186	2.723867600676224e-38	EIF3M
8.227293676263365e-43	-0.4012592059475048	0.034	0.163	2.7261960325666287e-38	PSMG2
8.913278017352575e-43	-0.45393258348693477	0.031	0.158	2.9535038038299494e-38	CNIH1
9.430101129714099e-43	-0.49300861401111357	0.008	0.115	3.124758310342064e-38	RIDA
9.945837532631474e-43	-0.4755277285146189	0.017	0.133	3.2956527248127653e-38	MRPL13
1.0931655236885422e-42	-0.28632087705750475	0.098	0.272	3.6223132792943536e-38	LSM14A
1.1490864179048244e-42	-0.24040590241941362	0.106	0.288	3.807612754369426e-38	GULP1
1.3990785230491448e-42	-0.43416389663216204	0.042	0.177	4.635986593975646e-38	H1F0
1.4764510519978696e-42	-0.4417520937183481	0.025	0.147	4.892368205900141e-38	ISOC1
1.5422095187034778e-42	-0.5001315160095168	0.017	0.131	5.110265461175844e-38	ABRACL
1.569721006131485e-42	-0.47410192568701054	0.037	0.168	5.201427525917289e-38	CLDN10
1.5916571109802538e-42	-0.3287444049684568	0.065	0.218	5.274115002944169e-38	HSPB11
2.228892121568779e-42	-0.37908399277171156	0.531	0.742	7.385656934030306e-38	MT-ND4
2.2435584795083104e-42	-0.4646658785974788	0.028	0.151	7.434255377698738e-38	VKORC1
2.5483235745510488e-42	-0.3308641217586098	0.074	0.232	8.444124996632356e-38	DYNLL1
2.860889150983315e-42	-0.314205053880955	0.055	0.199	9.479842290698312e-38	SPOP
2.8802690501814834e-42	-0.4347576087428415	0.031	0.157	9.544059524681363e-38	SPTSSA
3.193340499947988e-42	-0.5077691222509891	0.016	0.13	1.0581453080627655e-37	SNRNP25
3.406315553838439e-42	-0.4415145815933082	0.018	0.134	1.1287167219199052e-37	PSENEN
3.550720631658779e-42	-0.46590190739296744	0.053	0.194	1.176566788506453e-37	THRA
3.6626973671312774e-42	-0.28427707732974095	0.13	0.323	1.21367139957262e-37	EIF4G2
3.908914610681852e-42	-0.4544035008733086	0.018	0.134	1.2952579453955385e-37	PMM1
3.973137412374922e-42	-0.5287951580490476	0.016	0.129	1.316538812964554e-37	STX8
4.078409264160907e-42	-0.44120959584987157	0.028	0.152	1.351421693772358e-37	EIF3G
4.098569536500687e-42	-0.4166090260921025	0.043	0.178	1.3581020016148678e-37	PSMD7
4.175946071060667e-42	1.3586414503887978	0.191	0.089	1.3837414901066625e-37	HSPH1
5.506243091732957e-42	-0.48758548804165025	0.017	0.131	1.8245487108766327e-37	PDZD11
5.887976607339798e-42	-0.5229624841785656	0.012	0.121	1.9510399286081154e-37	NSMCE1
6.482356914816307e-42	-0.4158705983719408	0.041	0.174	2.1479937872935315e-37	SELENOH
1.0003347556006167e-41	-0.20632502319310997	0.162	0.369	3.3147092461582036e-37	TUBB4B
1.1357327554137845e-41	-0.4516888903012173	0.046	0.182	3.763364058339116e-37	SSNA1
1.2156225366917874e-41	1.4229109016921726	0.255	0.15	4.028086837581907e-37	MICAL3
1.275303718061587e-41	-0.42209842012625043	0.038	0.168	4.225846400168874e-37	ARPC5
1.3417166591228897e-41	-0.4700155632245772	0.029	0.151	4.445912321669607e-37	TUBB4A
1.472968053010546e-41	-0.3963195013942824	0.049	0.187	4.880826940455745e-37	HADHB
1.4950009009426205e-41	-0.39546238175980897	0.053	0.192	4.953834985363467e-37	RRAGA
1.5212229849096426e-41	-0.5552256124768731	0.02	0.134	5.040724482796592e-37	SURF1
1.7589768372605833e-41	-0.4828051871495796	0.023	0.141	5.828545647946669e-37	ARL2BP
1.80563677366668e-41	-0.28270472857126283	0.045	0.181	5.983158013221911e-37	PSMB4
2.2771208754348637e-41	-0.5574505070140956	0.024	0.14	7.545467732840964e-37	CLEC11A
2.4683911650440823e-41	-0.44205544565655064	0.037	0.166	8.179260964490071e-37	PDCD5
3.040998497643881e-41	-0.538634230957657	0.013	0.122	1.0076652621792764e-36	AZGP1
3.103853270666409e-41	-0.5222314376764423	0.017	0.129	1.0284928197680212e-36	PLA2G16
3.2690005166844056e-41	1.318616572359622	0.356	0.266	1.0832160112085446e-36	JPX
3.4891710355540395e-41	-0.3476231013692569	0.041	0.173	1.1561717143411865e-36	SPAG7
3.793823225862616e-41	-0.5513321094125574	0.02	0.133	1.2571212641218364e-36	ANAPC13
3.8749270442188857e-41	-0.35131261340987674	0.098	0.265	1.2839958253723699e-36	RBM3
3.916443348734524e-41	-0.39316397516659335	0.035	0.162	1.2977526680366718e-36	TYMS
4.3936676398198973e-41	-0.498403024284899	0.026	0.146	1.4558857091307212e-36	HINT2
4.881861456471143e-41	-0.3684470450562406	0.053	0.192	1.6176536122162777e-36	PARP1
5.272223235731103e-41	-0.426381157271308	0.037	0.166	1.7470038913918585e-36	TIMM8B
5.60033316031945e-41	-0.5138624484064708	0.039	0.167	1.855726396003453e-36	ZNF385A
5.909025805053349e-41	-0.4656578051486773	0.025	0.143	1.9580147907624776e-36	SH3BGRL3
6.114981141008525e-41	1.3193982269125208	0.295	0.192	2.0262601508845848e-36	RNPC3
6.18914869707606e-41	-0.3472108723360612	0.202	0.423	2.0508363122631233e-36	GUK1
6.427584599080692e-41	-0.2510002955036128	0.084	0.245	2.129844432751378e-36	GALNT1
6.798057350783052e-41	-0.4931170897549144	0.05	0.186	2.2526042837554722e-36	TOMM6
7.368557758885673e-41	-0.3693758213853888	0.058	0.202	2.4416452989843565e-36	FBXW11
8.492350318396747e-41	-0.4136183691644787	0.039	0.168	2.8140252015039462e-36	GADD45GIP1
8.782227651810228e-41	-0.4541532491749313	0.034	0.158	2.910078954703837e-36	PRELID1
8.829499317055798e-41	-0.280978489847596	0.09	0.254	2.9257428936996093e-36	RBM8A
9.527502781643857e-41	-0.35089442210193134	0.049	0.185	3.1570333217255085e-36	TSN
9.761396434360677e-41	-0.4309982173567574	0.035	0.161	3.234536322489754e-36	SERPING1
1.0266413250117578e-40	-0.4597467288987056	0.038	0.166	3.4018786945589604e-36	GSPT2
1.0432785340149378e-40	-0.3384172556135533	0.048	0.184	3.457007750311898e-36	HACD3
1.0792003492210147e-40	-0.5601668739946447	0.019	0.131	3.576038277178754e-36	TIMM13
1.3319638457479125e-40	1.6032340194660963	0.199	0.098	4.413595399270283e-36	B3GALNT2
1.393633081700572e-40	-0.4968730882149105	0.025	0.141	4.617942579523015e-36	HSD17B14
1.5149182342870714e-40	-0.43367611705841425	0.053	0.191	5.01983306113364e-36	ACP1
1.6061783217712274e-40	-0.4355249930754487	0.043	0.174	5.322232487021139e-36	ZCCHC17
1.643378523656135e-40	-0.3546763402872397	0.082	0.24	5.445499075986969e-36	LARP7
1.680506148097998e-40	0.6388579168681469	0.059	0.009	5.568525172337526e-36	AP000462.2
1.853156162314274e-40	-0.320245790066473	0.114	0.29	6.140618259444577e-36	MTTP
1.8868362717994864e-40	-0.37546537287608606	0.036	0.162	6.252220670234779e-36	BTF3L4
1.994910115193825e-40	-0.3824858379518403	0.062	0.206	6.610334157706258e-36	GSN
2.1419566966922354e-40	-0.5023274291468027	0.022	0.137	7.097587710159391e-36	ARPC1A
2.3148936993467013e-40	-0.49280623967858406	0.024	0.139	7.67063176215523e-36	PGM1
2.414844883662296e-40	-0.23113112537899805	0.23	0.467	8.001830006503385e-36	LAMP2
2.472867572122157e-40	-0.44309634202194914	0.037	0.163	8.19409398698398e-36	POLR2F
2.536376783579746e-40	-0.27477011994761835	0.065	0.214	8.404538110069846e-36	TMED9
2.6334481821453688e-40	-0.3747380497075029	0.044	0.176	8.726193896356894e-36	GSTK1
2.670927753752998e-40	-0.3052529023277697	0.062	0.207	8.850386204835935e-36	TSNAX
2.7996784633660416e-40	-0.33045933492045665	0.063	0.209	9.277014556209716e-36	TMEM30A
3.486962379106351e-40	-0.3534840336234586	0.057	0.197	1.1554398539406804e-35	PPP1CC
3.5879635773105152e-40	-0.24313643398607776	0.137	0.328	1.1889076109776123e-35	PTP4A2
3.9496566983103496e-40	-0.36223844467799393	0.031	0.153	1.3087582435521175e-35	TROVE2
4.0447742331117886e-40	-0.2214458878228731	0.079	0.236	1.3402763898839222e-35	UBE2N
4.899495737405095e-40	-0.25620037902427684	0.086	0.246	1.623496907546552e-35	TCEAL7
4.917230304332048e-40	-0.503783086603178	0.013	0.119	1.6293734336434676e-35	EIF6
5.032054572851378e-40	-0.369877748078525	0.049	0.184	1.6674216032600325e-35	STX12
5.202022835368116e-40	-0.6536664757582693	0.051	0.184	1.723742286727579e-35	IFITM2
5.263876013496826e-40	-0.22179664443580704	0.149	0.347	1.7442379558323084e-35	SAT2
6.1369150434161255e-40	-0.3569580300710449	0.411	0.672	2.0335281687863674e-35	JUND
6.389095864836855e-40	-0.3774938240174539	0.058	0.199	2.1170908057723402e-35	FAM174A
6.444372395187251e-40	0.6652208479824415	0.065	0.012	2.1354072368692475e-35	AC116158.1
6.572035739644325e-40	-0.2106302163729732	0.114	0.291	2.1777097626885436e-35	TGFB2
6.736964190883182e-40	-0.39547653370553315	0.046	0.178	2.2323604542910513e-35	NAA20
7.187421949125533e-40	-0.4203744164164682	0.034	0.156	2.3816241370622368e-35	MRPL43
7.429025910804683e-40	-0.2936726803472408	0.059	0.201	2.4616820258042395e-35	LIN7A
7.477854625220408e-40	-0.46316681893630973	0.037	0.163	2.4778619086130343e-35	METTL9
7.667621528990785e-40	-0.3955595771996827	0.026	0.143	2.540743069846387e-35	ACAA2
8.009557813860304e-40	-0.48894954811619706	0.024	0.137	2.65404707720075e-35	KRT222
8.023863776434283e-40	-0.4095278306903405	0.043	0.173	2.658787500959264e-35	PSMD4
8.41741162888568e-40	-0.36076770549385906	0.038	0.164	2.789193517347559e-35	FRG1
8.556393929681778e-40	-0.38107516690504434	0.034	0.158	2.835246692539354e-35	AK6
8.642671667050872e-40	-0.4946661599651907	0.021	0.134	2.863835683593977e-35	CBR1
9.205952424228858e-40	-0.41703449970243067	0.586	0.759	3.0504843952924747e-35	MT-CO1
1.0585549634386749e-39	-0.5313384702575781	0.003	0.097	3.507627726850393e-35	AL078639.1
1.0907605649664619e-39	-0.4034073735473399	0.035	0.158	3.614344208072868e-35	GDI2
1.211219013527618e-39	1.1699142931112871	0.179	0.082	4.0134953232251147e-35	AL450306.1
1.2482519704855831e-39	-0.38583882361049365	0.035	0.157	4.1362077294010283e-35	MOB4
1.2821007861851655e-39	0.8418565270173057	0.577	0.563	4.2483691651031646e-35	PNISR
1.406325104596975e-39	-0.2982605142110477	0.082	0.238	4.6599988665925364e-35	SCRN1
1.596866690486617e-39	-0.4030019067605731	0.032	0.153	5.291377465596454e-35	COPS4
1.7157114807583767e-39	-0.36254866315366846	0.022	0.135	5.685181562640957e-35	CYB5R1
1.74181393903734e-39	-0.5116039299335213	0.028	0.144	5.771674668394129e-35	PKIG
1.780460090555838e-39	-0.28539794491468673	0.08	0.234	5.899732556065825e-35	CFAP97
1.9946894939829013e-39	-0.3583110002675587	0.047	0.179	6.609603107261742e-35	BDH2
2.1191349743300976e-39	-0.44051280120204134	0.028	0.145	7.021965650940211e-35	SMIM15
2.3423668823566613e-39	-0.317799103381175	0.064	0.208	7.761666901377033e-35	MEAF6
2.493486941530455e-39	-0.26566443700769293	0.058	0.197	8.262418329455316e-35	SLC37A4
3.6246884379957515e-39	-0.3116139153819337	0.041	0.169	1.201076760814272e-34	TMEM9B
3.677528982898277e-39	-0.271631285458223	0.099	0.265	1.2185860037731731e-34	TMED7
3.6963231225142195e-39	-0.5683904492754313	0.017	0.124	1.2248136298763118e-34	MRPL21
3.735531321970853e-39	-0.5046671109362851	0.017	0.124	1.2378056588482617e-34	MRPS34
4.016619947165987e-39	-0.34572979357989186	0.039	0.164	1.3309471856929214e-34	PPM1G
4.494141884934565e-39	-0.228377317258611	0.256	0.498	1.4891788549919174e-34	HMGN1
4.75555131980176e-39	-0.37858033278306014	0.045	0.174	1.5757994853295112e-34	POLR1D
4.821514084590361e-39	-0.4425707576126735	0.053	0.188	1.597656907069862e-34	SNHG8
5.316722727670383e-39	-0.3682921591479378	0.053	0.187	1.7617492430408582e-34	NSA2
5.3188987225202155e-39	1.2601741838586693	0.257	0.155	1.7624702806942986e-34	PAXBP1
5.6884177326882755e-39	-0.4409875161239582	0.024	0.136	1.884914099903587e-34	PHB
6.710235514856033e-39	-0.48100544122739136	0.032	0.151	2.223503640202695e-34	SERPINB1
6.898448728708983e-39	-0.4015539223397931	0.045	0.175	2.2858699707450085e-34	PLSCR4
7.586836969170736e-39	-0.47991330448564457	0.027	0.142	2.513974298104415e-34	MAGOH
7.590952837752007e-39	-0.26890231122521047	0.071	0.217	2.515338132317505e-34	CCT8
8.975394326439276e-39	-0.4414042098902985	0.013	0.116	2.974086664008918e-34	SMIM30
9.399655266303381e-39	-0.3656324501714946	0.066	0.208	3.114669769042288e-34	MFAP4
1.0872948792774805e-38	1.3092011903215761	0.254	0.152	3.6028603119738593e-34	NAV2
1.162286044212219e-38	-0.40182103146141146	0.035	0.156	3.8513510361016088e-34	TMEM205
1.184700345478018e-38	-0.4257534066071924	0.037	0.161	3.92562306477596e-34	PSMC1
1.480747705084806e-38	-0.3397158657500704	0.031	0.149	4.906605595569014e-34	RSL1D1
1.4897082358335238e-38	-0.4359684599823619	0.041	0.165	4.936297210257965e-34	SREK1IP1
1.5561965781167378e-38	0.8793936338268602	0.087	0.023	5.156612981247622e-34	BAALC-AS1
1.8044840304609465e-38	-0.7231739444886969	0.024	0.134	5.979338283335392e-34	MT1H
1.8251036636797376e-38	-0.3891999024332252	0.037	0.16	6.047663499969179e-34	HEBP2
1.825334589508021e-38	-0.3556470116492473	0.051	0.183	6.0484286957937785e-34	EIF4EBP2
1.8465471271716175e-38	-0.36488223441770706	0.039	0.163	6.118718560595872e-34	TRAM1
1.851101222609154e-38	0.8919838744058302	0.549	0.522	6.133809011237693e-34	LUC7L3
1.85803351143589e-38	-0.4642055896225561	0.019	0.126	6.156779843493965e-34	DHRS4L2
2.464318106826402e-38	-0.49010458828851045	0.024	0.134	8.165764478779966e-34	TIMMDC1
2.5227416255100366e-38	-0.37148420384889524	0.025	0.137	8.359356650290057e-34	ENOPH1
2.5800498304824245e-38	-0.40767753269924367	0.026	0.14	8.549253118286562e-34	YIF1A
2.582409356367763e-38	-0.405495091815391	0.043	0.168	8.55707164326022e-34	ARHGDIA
2.7748652664996915e-38	-0.1990869618527098	0.137	0.323	9.194793547073378e-34	DACH1
2.832005689787609e-38	-0.2955581486900045	0.319	0.568	9.384134053680222e-34	MT-ND1
3.0103087135656233e-38	-0.2139779888540807	0.143	0.33	9.974958953271049e-34	ACSL3
3.077958945394358e-38	-1.1317538984573208	0.037	0.155	1.0199124761458745e-33	CCL2
3.2069360053415643e-38	-0.4024708675558756	0.029	0.145	1.0626503147299808e-33	PPP1R7
4.1597871858489106e-38	-0.49891297055439054	0.012	0.111	1.378387081902895e-33	TOMM22
4.211665768005008e-38	-0.39668608472378686	0.03	0.146	1.3955775688861394e-33	ANKRD46
4.243203356137277e-38	0.7502176868637673	0.506	0.387	1.4060278640896481e-33	BTG2
4.275641910001648e-38	-0.4514523777981708	0.018	0.124	1.416776703298146e-33	LSM2
4.634959086031866e-38	-0.5227525568016664	0.016	0.12	1.5358400427475192e-33	CAPNS1
4.676890190291595e-38	-0.45173051051156765	0.019	0.126	1.549734333455023e-33	DPY30
5.098403296638318e-38	-0.521906351691398	0.026	0.137	1.689406916374073e-33	PIN4
5.156872239920855e-38	-0.5449554376717132	0.019	0.125	1.7087811854201743e-33	C1orf141
6.490934990737753e-38	-0.4206069682932967	0.025	0.136	2.150836218530862e-33	PTPMT1
6.830390722636658e-38	-0.046523886119279156	0.148	0.343	2.263318269852883e-33	OTUD6B-AS1
7.126429879796425e-38	-0.2550139781963563	0.073	0.22	2.3614138049693435e-33	UQCRC2
7.414729705877052e-38	-0.3736133725510278	0.054	0.187	2.45694483533942e-33	PSMD2
7.588393178699668e-38	-0.6029398676664308	0.013	0.114	2.514489963693922e-33	FAM96B
8.36762889544915e-38	-0.39383952058423455	0.046	0.173	2.7726975107960305e-33	SARS
8.473461661084053e-38	-0.3475362317715951	0.234	0.455	2.8077662560168117e-33	DIO2
8.639900986894561e-38	-0.5433462123011737	0.028	0.14	2.8629175910173816e-33	ECI1
8.866057065153675e-38	-0.4254445299996362	0.034	0.151	2.9378566691093218e-33	KIAA1143
9.015522749661187e-38	-0.3210910395561206	0.055	0.189	2.9873836183277306e-33	PPP1R16A
1.0347515287348267e-37	-0.22512146701579616	0.126	0.304	3.4287526656157216e-33	H2AFV
1.1128154834842936e-37	-0.36516536301033203	0.026	0.137	3.6874253860735554e-33	PMF1
1.3527550149120622e-37	-0.3460296160841322	0.044	0.169	4.4824890174126095e-33	LMAN2
1.4800754158810082e-37	0.6143718654109838	0.062	0.011	4.904377898063309e-33	SLC3A1
1.650916460230866e-37	-0.46142963300057693	0.024	0.133	5.470476782620998e-33	GABRG1
1.7993013019611216e-37	-0.3247345485863943	0.051	0.181	5.9621647941783724e-33	PSMD6
1.9435398975880087e-37	-0.5089603608815179	0.012	0.111	6.440113804647626e-33	FAM213A
1.943720151547885e-37	-0.39840162442298543	0.056	0.188	6.440711094169072e-33	VEGFB
1.979459951942244e-37	-0.2133847651874745	0.092	0.249	6.55913849675582e-33	TM7SF2
2.0323575274941586e-37	-0.18316472861529487	0.139	0.326	6.734419903104644e-33	DNAJB6
2.1051104553847685e-37	-0.16210385775831138	0.165	0.364	6.975494004962969e-33	PSIP1
2.4597672188954336e-37	-0.40419482235149967	0.026	0.137	8.150684656531908e-33	RFK
2.6007220269545507e-37	-0.49018695622844766	0.011	0.109	8.6177525085166e-33	PYM1
2.696237877356806e-37	-0.2668744778663671	0.074	0.22	8.934253830409511e-33	RPAIN
2.7252054498800366e-37	-0.264595714221732	0.066	0.206	9.03024077872249e-33	PSMA3
3.202790921999131e-37	-0.3663321195024509	0.032	0.148	1.061276799913632e-32	PIH1D1
3.224292312273501e-37	-0.26417197144504434	0.173	0.373	1.0684015005949472e-32	NORAD
3.4068638892157874e-37	-0.2795050846445779	0.082	0.232	1.1288984183305433e-32	TMEM158
3.8636212321694094e-37	-0.33361099913682657	0.039	0.16	1.2802495314916556e-32	AKR1C1
4.0426751781346286e-37	-0.39833583604199185	0.046	0.171	1.3395808470266905e-32	CYC1
4.355326903240103e-37	-0.38947036481484976	0.04	0.16	1.4431811226576406e-32	APEX1
4.3819578538685675e-37	-0.44429567734553044	0.018	0.121	1.4520055544578885e-32	FMC1
4.5425882785094005e-37	-0.20652077843382255	0.113	0.282	1.505232051966875e-32	TARS
4.72253632163442e-37	-0.30660825903934896	0.071	0.211	1.5648596355367814e-32	ATP6V0E2
5.486756200096543e-37	-0.3843808152995063	0.049	0.176	1.8180915344639906e-32	FLOT1
7.77975407930099e-37	-0.4434434889056156	0.017	0.12	2.577899311717176e-32	IGBP1
8.146054195912815e-37	-0.41720237771078744	0.017	0.119	2.6992765183576705e-32	AIP
8.30993852608635e-37	-0.3751225658689455	0.03	0.143	2.753581230003973e-32	RRM2B
8.766974733515741e-37	-0.4888775956969397	0.018	0.12	2.905024747697776e-32	RPL26L1
9.949430289668915e-37	-0.4385140972216332	0.015	0.115	3.2968432207846917e-32	LSM1
1.0100389936695105e-36	-0.3252988812064118	0.055	0.185	3.34686520942329e-32	LZIC
1.0425857812976207e-36	-0.1726683718469011	0.188	0.4	3.454712244907796e-32	QKI
1.1562887665733373e-36	-0.42314411389292717	0.02	0.124	3.8314784569174105e-32	COA4
1.1663520358179438e-36	1.1388494091071237	0.347	0.236	3.8648241058863383e-32	SLC2A3
1.28866707190879e-36	-0.4495995289502012	0.028	0.138	4.270127209476966e-32	CHMP4B
1.3270900876795741e-36	1.1355374289104965	0.151	0.064	4.3974457145350367e-32	TTN
1.640676158408832e-36	-0.2737160223908981	0.064	0.202	5.436544518503506e-32	TXNL1
1.725426215069615e-36	0.29275529960864155	0.602	0.462	5.717372306254676e-32	FOS
1.7623184992299552e-36	-0.3904082640936953	0.032	0.146	5.83961857904838e-32	HOMER3
1.823269342409567e-36	-0.28136158267509337	0.083	0.23	6.041585293008341e-32	CGGBP1
2.110173326988433e-36	-0.32964080883126046	0.04	0.159	6.992270336308872e-32	CCT2
2.1750670293534948e-36	-0.36904314153914497	0.022	0.127	7.207302108465741e-32	IMP3
2.4533303915054404e-36	-0.4260328873325039	0.022	0.127	8.129355585292427e-32	PHB2
2.6086829290209473e-36	-0.28064675601443034	0.072	0.213	8.644131753603811e-32	YWHAH
2.6579865226653244e-36	-0.3687130518507718	0.03	0.141	8.807504141503818e-32	ATP5MC1
2.7431036843435167e-36	-0.21601611824786615	0.131	0.308	9.089548368440677e-32	SF3B2
3.1329422961417955e-36	-0.3205506064913639	0.062	0.196	1.0381317592495453e-31	ITGB8
3.3307943672817445e-36	-0.17676652903704815	0.107	0.27	1.1036920215424788e-31	MYO1B
3.6171834165785065e-36	-0.31795345904373196	0.063	0.197	1.1985898969174539e-31	HMGB2
3.844573173748548e-36	-0.2471428948693749	0.079	0.225	1.273937766853319e-31	AL391650.1
3.9379041740139835e-36	-0.3856576525066199	0.049	0.173	1.3048639271012736e-31	LSM5
4.315128346114151e-36	-0.3001600060219156	0.057	0.188	1.429860928768385e-31	JAKMIP1
4.3226046992888284e-36	-0.3279781941141957	0.06	0.193	1.4323382931563462e-31	ACTR10
4.554474443896754e-36	1.2372445804733578	0.349	0.266	1.5091706517296284e-31	PLCE1
4.582851041588554e-36	-0.3665543249960992	0.596	0.756	1.5185735211407833e-31	MT-ATP6
4.7644653141520626e-36	-0.3688371160872329	0.032	0.146	1.5787532264974275e-31	ACBD5
5.3864501034810805e-36	-0.4826146509446684	0.015	0.113	1.7848541062894908e-31	S100A16
5.412727375591796e-36	-0.15668345295764063	0.135	0.316	1.7935613431760975e-31	CERS4
5.6838637247955694e-36	1.3027719433276115	0.238	0.142	1.8834050838482598e-31	IGSF10
5.9045091657227475e-36	-0.35997074895579845	0.046	0.168	1.9565181571538897e-31	C1D
6.266732169829149e-36	1.3968482018805584	0.34	0.257	2.0765443717945866e-31	RNMT
6.63815909898131e-36	-0.4710916814277609	0.016	0.114	2.1996203990384466e-31	RPL22L1
7.604012101812382e-36	-0.38383730033927604	0.034	0.146	2.519665450056551e-31	WASHC3
8.252220884736394e-36	-0.42133092664469646	0.02	0.121	2.7344559123662512e-31	SMIM19
8.475344297924524e-36	-0.4321333689501449	0.017	0.117	2.8083900865602704e-31	PNPLA4
9.016206566143682e-36	-0.41083952324186235	0.019	0.12	2.9876102077573706e-31	NOP10
9.302371735076507e-36	-0.38468316208942244	0.048	0.171	3.082433898134951e-31	TMEM126B
9.366929054022559e-36	-0.5641915131549655	0.015	0.113	3.103825611340915e-31	AES
9.421051809663232e-36	-0.4208801732431978	0.035	0.148	3.1217597276500087e-31	TSR2
1.0016024740101949e-35	-0.27247654433882584	0.064	0.2	3.318909957880182e-31	CD151
1.0235881520178155e-35	-0.4508055393142677	0.018	0.119	3.3917617005262338e-31	KCNIP4
1.1006897987290583e-35	-0.42812498790807435	0.03	0.139	3.6472457170686076e-31	MAGEF1
1.1153564717897848e-35	-0.27663394355841187	0.071	0.21	3.6958452049226306e-31	RAB5A
1.3052640051800042e-35	-0.33671037017391803	0.074	0.214	4.325122807564462e-31	MT-ND4L
1.3084838505758435e-35	-0.3503021155581799	0.037	0.152	4.335792087268115e-31	ANXA7
1.3368898549234472e-35	-0.4446569007870219	0.013	0.109	4.429918223274335e-31	PLAAT4
1.367096225507349e-35	-0.4704449281360697	0.017	0.115	4.530010052841152e-31	SNORC
1.396977139243377e-35	-0.29195706387261877	0.089	0.237	4.629023448596855e-31	PAK2
1.6038355718522157e-35	-0.45085318369461996	0.016	0.114	5.314469550889502e-31	CTSZ
1.6261537332728999e-35	-0.4481688665477391	0.017	0.115	5.3884230105730805e-31	JAGN1
1.6996292261478944e-35	-0.45654078614013194	0.015	0.112	5.631891403763663e-31	EBNA1BP2
2.0423771704187543e-35	0.7600188852601862	0.071	0.016	6.767620991899584e-31	CASC6
2.1379763283084043e-35	-0.39558445873977094	0.03	0.139	7.084398361482729e-31	ADSS
2.1576957149714529e-35	-0.2250171988369456	0.076	0.218	7.149740521129406e-31	UBE2K
2.3098938308223346e-35	-0.18238218734441758	0.124	0.294	7.6540641978128885e-31	PRKAR1A
2.3330911932593652e-35	-0.26950755020601225	0.351	0.617	7.730930977984233e-31	AMD1
2.3678027301450414e-35	-0.1368367960921153	0.149	0.335	7.845951126608609e-31	RAB1A
2.382422408560522e-35	-0.2304858662441701	0.086	0.235	7.894394893006146e-31	AVPI1
2.741506719535952e-35	-0.4202421277082632	0.033	0.144	9.084256665854331e-31	COPZ1
3.081463027908698e-35	-0.4067642007321631	0.028	0.135	1.0210735889278262e-30	MRPS26
3.111599330998652e-35	-0.2223626293601514	0.072	0.21	1.0310595543197132e-30	LMBRD1
3.412181495734345e-35	1.1606772469989552	0.213	0.118	1.1306604604265327e-30	LINC00472
3.4375585373032355e-35	-0.4375079028371286	0.025	0.13	1.1390693969208002e-30	MRPS36
3.4688066808856056e-35	-0.28482437480123857	0.062	0.193	1.1494237817782543e-30	MRPL18
4.198034977655583e-35	0.5083676903905645	0.044	0.005	1.3910608701959541e-30	GABRG3-AS1
4.2195772971938486e-35	-0.33178456342706464	0.069	0.204	1.3981991331981537e-30	PRMT1
4.866055122214985e-35	-0.36117801935890714	0.046	0.166	1.6124160252971577e-30	PRXL2A
4.897968587199122e-35	-0.23953957201975185	0.074	0.213	1.6229908710543012e-30	TM2D1
4.961832119699812e-35	-0.17793694593777565	0.048	0.17	1.64415269118373e-30	HAX1
5.283777172888162e-35	-0.40591836323041264	0.042	0.158	1.7508324040082214e-30	CIAO2B
5.476205557679877e-35	-0.3134775809010342	0.041	0.158	1.8145954735928043e-30	MAGEH1
5.668867187638265e-35	-0.36015451254654574	0.024	0.128	1.8784358312958152e-30	CNIH4
5.796936534909402e-35	0.47479514614704893	0.043	0.005	1.9208728902075795e-30	AL390783.1
6.681992829408477e-35	1.4089919354009448	0.211	0.115	2.214145143952793e-30	GGCX
6.787864482686696e-35	-0.3532618758676546	0.025	0.13	2.2492267749830638e-30	SNRNP27
7.035615405258311e-35	-0.3074004442124264	0.058	0.186	2.331321520686394e-30	PHAX
7.483151616652269e-35	-0.404706221653339	0.037	0.15	2.479617119693896e-30	USP1
7.696249063803178e-35	-0.5047440275530221	0.019	0.118	2.5502290897818212e-30	C9orf16
8.400665045156001e-35	-0.5167472751175353	0.021	0.121	2.7836443693628928e-30	TRAPPC2L
8.661778378447217e-35	-0.4716349467048901	0.025	0.128	2.8701668834822697e-30	CDC26
9.343200337933462e-35	-0.39016412340227186	0.037	0.149	3.0959628639776318e-30	UBE2E3
1.035490223127233e-34	-0.4721081604601236	0.012	0.104	3.4312004033544e-30	DNPH1
1.1278555652676659e-34	-0.22707463070120593	0.076	0.216	3.737262201070938e-30	PPP4R3B
1.2343902596347524e-34	0.41371091123678355	0.036	0.003	4.090275564325716e-30	AL360178.2
1.3183744038743314e-34	-0.15665511509534036	0.161	0.352	4.3685654246779844e-30	HLA-E
1.3448651465116557e-34	-0.4014921942757601	0.012	0.105	4.456345149481022e-30	PFDN6
1.3809433988527896e-34	1.3949721940563071	0.268	0.176	4.575894046438603e-30	ACOT11
1.4875695935223616e-34	-0.25927996760245986	0.03	0.138	4.929210605095697e-30	OSTC
1.529229418141494e-34	-0.370024053105977	0.021	0.121	5.0672545999536544e-30	STOML2
1.5547839269165986e-34	-0.5724676062032463	0.007	0.093	5.151932020230841e-30	NLRP1
1.592177308663051e-34	1.1953207591425097	0.33	0.247	5.275838729985886e-30	EGF
1.638368031500162e-34	-0.3180574641567767	0.044	0.161	5.428896309178937e-30	SSPN
1.6555314892621729e-34	-0.40262213077110076	0.025	0.127	5.485769142819136e-30	METTL5
1.7280822224639555e-34	-0.35883436547606384	0.023	0.125	5.726173252356563e-30	AQP5
1.8405039316644737e-34	-0.3733056715382035	0.036	0.147	6.0986938279634e-30	SRP72
1.8989530007067967e-34	-0.34344397197448046	0.03	0.138	6.292370663142042e-30	STMP1
1.9103726658486687e-34	-0.15660859274786243	0.238	0.465	6.330210865556148e-30	MT-ND2
2.134510066689994e-34	-0.4527594780278476	0.026	0.13	7.072912556983964e-30	NFU1
2.2587796977263055e-34	-0.42986357548584164	0.039	0.152	7.484692406385886e-30	C7orf50
2.342275406723855e-34	-0.3846718942752938	0.03	0.136	7.761363787720166e-30	SUCLA2
2.3712877631726574e-34	-0.28363217545652497	0.065	0.196	7.857499132048918e-30	TMX4
2.590900641965854e-34	0.506628503450428	0.049	0.007	8.585208367218054e-30	AC108472.1
2.7052823083874887e-34	-0.4005758966594545	0.015	0.11	8.964223457072782e-30	IFI27L1
2.9014966609267494e-34	-0.2999921220880999	0.046	0.164	9.614399335646876e-30	GRINA
3.1395212236228807e-34	-0.1917989165715327	0.079	0.219	1.0403117526596778e-29	SLC39A12
3.173151820888277e-34	-0.5530091095427558	0.012	0.102	1.0514555873695396e-29	C4orf48
3.2294632438233004e-34	-0.3860058147173512	0.032	0.14	1.0701149404732888e-29	RABGGTB
3.2380942609405846e-34	-0.29291653895693837	0.069	0.202	1.0729749143052721e-29	LGALSL
3.526658233088292e-34	-0.0796084943267854	0.227	0.456	1.1685934721161364e-29	UBXN4
3.8074580594341166e-34	-0.36309195328982025	0.596	0.755	1.2616393025740889e-29	MT-CO3
3.909475833659089e-34	-0.25588364933029883	0.082	0.223	1.2954439122412758e-29	WBP2
4.014187614846013e-34	-0.31133464936894695	0.049	0.169	1.330141208055375e-29	TMX2
4.348601440796032e-34	-0.1956671460704339	0.054	0.18	1.440952573422173e-29	SDF2
4.717016472259083e-34	0.820160683422324	0.093	0.029	1.56303057824777e-29	AL354733.3
4.876344389041805e-34	-0.3680748233505627	0.028	0.133	1.6158254767528926e-29	PGLS
5.198072138903054e-34	1.3032536842900018	0.307	0.221	1.722433183946916e-29	ANKDD1A
5.683068437945106e-34	-0.32084218409398596	0.029	0.135	1.88314155759749e-29	CYB5R3
6.4359332419837385e-34	-0.12737714884585016	0.088	0.234	2.1326108390637316e-29	MAP1LC3A
6.462926993277775e-34	-0.3094056126303706	0.088	0.231	2.1415554884925234e-29	CAMTA1
6.992508961945467e-34	-0.35326567391761776	0.029	0.134	2.31703776963025e-29	PIP4P2
7.362499393659261e-34	-0.13710765921145018	0.176	0.374	2.4396377990829328e-29	EIF4A1
7.662378874776752e-34	-0.27042104043488335	0.064	0.194	2.5390058639460244e-29	RBM17
8.352394183662762e-34	-0.36116377877140304	0.034	0.142	2.7676493366984927e-29	SMIM29
8.67241473425802e-34	-0.4157022806775095	0.019	0.116	2.873691346343737e-29	TIMM17A
9.296963642831779e-34	-0.352586643622642	0.041	0.155	3.080641872688738e-29	EIF3D
9.842514032158958e-34	1.2017379494276372	0.353	0.27	3.2614154496961927e-29	CCNL1
1.0232878854501177e-33	-0.3297451338685293	0.032	0.139	3.39076673722751e-29	S1PR1
1.0735187992072492e-33	-0.32124355588648507	0.036	0.146	3.557211893053141e-29	NDUFV1
1.3303801655287484e-33	-0.3803971138280169	0.022	0.121	4.4083477164960607e-29	RRAS
1.480304478858806e-33	-0.30394006721570377	0.058	0.182	4.9051369211465395e-29	LAMTOR3
1.591243324068908e-33	-0.4309291525092541	0.024	0.122	5.272743878634734e-29	MRPL52
1.6009200306920555e-33	-0.39710500748246724	0.048	0.165	5.304808613701195e-29	PPP2R1A
2.0289608463996975e-33	0.036853484871032016	0.168	0.36	6.723164660630037e-29	OAF
2.0885177832532163e-33	1.2032479202318143	0.305	0.22	6.920512526587858e-29	TANC1
2.165977870770274e-33	-0.2822065482711845	0.048	0.166	7.17718427258438e-29	SNX5
2.2164223490224068e-33	0.5109410358335735	0.041	0.005	7.344337095720648e-29	AL049552.1
2.236837395138763e-33	1.4492876143625768	0.195	0.105	7.411984392531805e-29	PRMT9
2.272598437928778e-33	-0.3221620577875779	0.974	0.972	7.530482183920799e-29	TF
2.8607421398446197e-33	-0.23856920117601266	0.063	0.191	9.479355154589132e-29	COPB2
2.8778543603247966e-33	-0.38976601332395977	0.015	0.106	9.536058208372246e-29	MAOA
2.998149273501837e-33	-0.47744876900002503	0.01	0.097	9.934667432675688e-29	UBE2L6
3.1335986235336916e-33	-0.3787365477089538	0.045	0.16	1.038349239894124e-28	WBP4
3.766549753687884e-33	-0.07258916854403541	0.153	0.336	1.2480839263820173e-28	PBXIP1
4.0754642834688073e-33	-0.3419861055355946	0.051	0.169	1.350445844970224e-28	LIN7C
4.1672287115296566e-33	-0.20917419818412952	0.084	0.224	1.380852905852467e-28	MIER1
4.71912833829709e-33	-0.14322056995738464	0.06	0.185	1.5637303661781237e-28	TSPAN31
5.0776274361294624e-33	-0.4309216450963262	0.011	0.099	1.6825226272358587e-28	SDHAF3
5.994525776200833e-33	-0.479938492980411	0.008	0.093	1.986346061201908e-28	CCDC151
7.12563959261392e-33	0.9007367899935561	0.522	0.507	2.3611519354085487e-28	ARGLU1
7.356646394651739e-33	-0.3091773833856023	0.043	0.155	2.4376983493318002e-28	BOD1
7.543743342644537e-33	-0.3610414433817358	0.042	0.154	2.4996947940186938e-28	MED4
7.575512326708042e-33	-0.17297235405070177	0.172	0.36	2.510221764577977e-28	CXXC5
8.567483156475309e-33	-0.13765092439771487	0.131	0.299	2.838921218729658e-28	ELOVL5
8.8731505293672e-33	-0.30611474575025427	0.039	0.148	2.940207159411115e-28	GNAI1
8.893244054770199e-33	-0.4427721678015458	0.013	0.102	2.946865349988653e-28	FGF13
9.718848057111998e-33	-0.3657204138381581	0.033	0.138	3.2204374922046316e-28	CCDC25
9.893404756788185e-33	-0.15779608743038498	0.097	0.244	3.278278600209333e-28	CTSD
1.0343193770256251e-32	-0.3633516141912931	0.033	0.138	3.4273206877121113e-28	TTC32
1.0575607921873771e-32	-0.3950717281159549	0.012	0.1	3.504333440992093e-28	LSM10
1.2003948550852534e-32	-0.30768508203117806	0.043	0.154	3.977628391810496e-28	CMTM8
1.2439021699208896e-32	-0.41104326275951447	0.025	0.123	4.1217942302498595e-28	PIN1
1.296233362992764e-32	-0.3606567854824162	0.039	0.148	4.295198871612822e-28	MARCH3
1.3919051865362897e-32	-0.323708772563588	0.036	0.144	4.61221702610665e-28	PDCD10
1.4122279644965858e-32	-0.08574370162320522	0.077	0.213	4.679558583155886e-28	SLC15A3
1.4250937081686424e-32	-0.22516298272695034	0.048	0.165	4.722190511387613e-28	CCT4
1.446823781014621e-32	-0.3294755253500733	0.029	0.131	4.794195280770048e-28	TXNL4A
1.4719099620887515e-32	-0.20709306904964786	0.081	0.218	4.877320850377287e-28	APPL1
1.5116994812542318e-32	0.5680674603553173	0.053	0.01	5.009167401084023e-28	SLC7A11-AS1
1.592151214768397e-32	-0.3821380858050244	0.025	0.123	5.2757522652565605e-28	CCNB1IP1
1.6628387281116885e-32	-0.26198486276194183	0.037	0.145	5.509982409470891e-28	GSTA4
1.7158542606610226e-32	-0.19504656903123663	0.062	0.187	5.685654678126365e-28	SCAMP1
1.8190914612256882e-32	-0.21521297088809255	0.068	0.197	6.0277414659174405e-28	NME3
1.8659233198075022e-32	-0.1032987979535065	0.282	0.522	6.182923512514139e-28	ID4
2.331129141310634e-32	-0.3693480496122462	0.017	0.109	7.724429522646917e-28	TXNDC12
2.4103812367840577e-32	1.055010592205702	0.378	0.278	7.9870392662076535e-28	HSPB1
2.6096467315015844e-32	-0.29089106588238145	0.041	0.152	8.64732540950365e-28	PSMA4
2.7328125257562847e-32	-0.3286138699351838	0.031	0.134	9.055447585346024e-28	TFPI
2.773115157981259e-32	-0.253680017147362	0.026	0.125	9.188994387486699e-28	BCHE
2.982590263518303e-32	-0.4653361562242655	0.024	0.119	9.883111097194249e-28	HMGA1
3.1378356112465575e-32	-0.41585403275769484	0.026	0.125	1.0397532081426593e-27	ARPC5L
3.188588110090357e-32	-0.3743528444207658	0.043	0.153	1.0565705561595407e-27	DDT
3.2074544241949605e-32	1.2852811601084495	0.29	0.202	1.0628220980012421e-27	COL18A1
3.3809237649901285e-32	-0.24674221400396068	0.048	0.162	1.120302898767129e-27	SEC63
3.5153446820224384e-32	-0.42612799246991745	0.011	0.097	1.1648446138349552e-27	PTRHD1
3.672725430596411e-32	-0.2908030260051613	0.037	0.145	1.2169942986824268e-27	SBSPON
3.737687592401246e-32	-0.45838899193575233	0.02	0.112	1.238520160618077e-27	SKA2
3.8546464893346556e-32	-0.41508124419769854	0.024	0.12	1.2772756607059315e-27	LSM7
3.9109570546944235e-32	-0.33621124178928896	0.034	0.138	1.2959347296435441e-27	BTG3
4.015826867491426e-32	-0.33250048983627684	0.036	0.142	1.3306843908119591e-27	FDFT1
4.374423557190214e-32	-0.28205622321377855	0.05	0.166	1.4495089899105493e-27	DYNLL2
4.4996444631760785e-32	-0.43143399230291346	0.025	0.121	1.4910021893180253e-27	TADA3
4.5412725023976154e-32	-0.4179964886365534	0.022	0.118	1.5047960563944739e-27	MRPL55
4.561371052026989e-32	-0.33231314819464686	0.013	0.101	1.511455911799663e-27	MANF
4.687461474663643e-32	-0.2317445107209425	0.059	0.18	1.5532372342445447e-27	STXBP3
4.7736531996796e-32	-0.3204893776935761	0.021	0.114	1.5817977242458323e-27	HIKESHI
5.046067562113277e-32	-0.33008848244339295	0.02	0.114	1.6720649473818555e-27	EFHD1
5.736084334549367e-32	-0.26196565753774514	0.037	0.143	1.9007089050962786e-27	CYBRD1
5.793090966041226e-32	-0.3200759963763714	0.021	0.116	1.9195986225074207e-27	METTL23
6.585118569619737e-32	-0.21194508190881933	0.058	0.18	2.182044889229196e-27	NCBP2
7.534101567604756e-32	-0.23900809561651493	0.046	0.158	2.496499895441512e-27	OXR1
1.0197636694265913e-31	-0.32311859536606113	0.032	0.134	3.379088895011953e-27	PCNA
1.0333501685267384e-31	-0.23187110846433512	0.084	0.221	3.4241091184302004e-27	SMC3
1.1047943458227513e-31	-0.15546498780355067	0.077	0.21	3.660846544318269e-27	METRNL
1.1685518781285962e-31	1.2401832025421125	0.306	0.223	3.872113503366917e-27	SGIP1
1.2373874827038449e-31	-0.26276641820139635	0.065	0.189	4.10020716268746e-27	PSMD12
1.293050097725544e-31	-0.2062045353884957	0.099	0.243	4.284650803823363e-27	RBBP4
1.3060535659502026e-31	-0.41907268859010927	0.013	0.1	4.327739096132591e-27	MANBAL
1.3579919175484877e-31	-0.28501099730800983	0.044	0.154	4.499842017988669e-27	SDR39U1
1.3599906331735573e-31	-0.3329918295081528	0.027	0.125	4.5064649620838995e-27	RNF146
1.4419950983798991e-31	-0.34781027477373283	0.019	0.11	4.778194957991634e-27	EEF1E1
1.6641782588207281e-31	-0.2773102666944832	0.051	0.166	5.5144210784283644e-27	CNP
1.6895401487971236e-31	-0.40586177411255536	0.018	0.109	5.598460237054149e-27	PPCS
1.6999133309212992e-31	-0.35189248359539815	0.038	0.144	5.632832813340817e-27	MDH2
1.9562224240394135e-31	-0.35509538415646646	0.015	0.103	6.482138624297001e-27	VTA1
2.3013474600751936e-31	-0.1369370865368671	0.145	0.316	7.625744943705162e-27	PHLDA1
2.3324946449510377e-31	-0.6368640019072034	0.064	0.181	7.728954255509759e-27	ALDOA
2.4401876690855207e-31	-0.14303601404761146	0.079	0.212	8.0858058602817807e-27	CCDC107
2.4639049231233273e-31	-0.36102803587650284	0.019	0.11	8.164395353261457e-27	SS18L2
2.5317853295282106e-31	-0.35274766421332826	0.026	0.123	8.389323867924678e-27	MAF1
2.595456242255652e-31	-0.22016631050134505	0.055	0.173	8.600303804338328e-27	ERLEC1
2.6745209887236696e-31	-0.21069341547917864	0.169	0.346	8.862292748234752e-27	MAB21L1
3.1164387660303915e-31	-0.4515747627852461	0.014	0.1	1.0326631495118305e-26	TMEM141
3.2119625880394926e-31	-0.2944972235099638	0.03	0.129	1.0643159231727663e-26	SARNP
3.323961300242583e-31	-0.05280229740296405	0.146	0.318	1.1014278164483822e-26	RHOT1
3.4030156838914943e-31	-0.33238446689606	0.031	0.13	1.1276232770142856e-26	ACADM
3.4957261576376288e-31	0.46832624440762044	0.041	0.005	1.1583438195948047e-26	AC026329.1
3.5541180491910547e-31	-0.36219679734714466	0.035	0.138	1.1776925567799479e-26	HTATSF1
3.953876925926438e-31	-0.19022540641621766	0.048	0.16	1.3101566581749846e-26	MOAP1
4.24465010246151e-31	-0.4045358566858813	0.02	0.11	1.406507257951646e-26	NHP2
4.423944167353871e-31	-0.41424332273435105	0.012	0.095	1.4659181392943788e-26	ISOC2
4.4342284032105385e-31	-0.30037307831280713	0.04	0.145	1.469325923687844e-26	IMMP1L
4.443212700949173e-31	-0.26170239406162893	0.03	0.13	1.472302960586518e-26	PSMA5
4.471672118349885e-31	-0.1254369797527214	0.046	0.159	1.4817332731364177e-26	ATP6V0D1
4.60340664293178e-31	-0.373528472384786	0.02	0.111	1.5253848252018746e-26	ATG3
5.5449654391887366e-31	-0.22365944975676	0.069	0.195	1.8373797479295798e-26	WASL
5.578860035924755e-31	-0.4014771978220894	0.045	0.154	1.8486110615040267e-26	TLE5
5.704422773457461e-31	-0.24875587652987902	0.026	0.123	1.8902175302128643e-26	SRA1
6.006330959839175e-31	-0.44104919603195225	0.006	0.084	1.990257826852309e-26	PTPRN2
6.33663475145688e-31	-0.2162533302494598	0.064	0.186	2.0997072912427517e-26	FAM204A
6.458171308592119e-31	-0.3273279520923072	0.029	0.127	2.1399796448150845e-26	PACSIN3
6.493732069602022e-31	-0.21213888477136122	0.066	0.19	2.151763058583326e-26	TFG
6.806371931641204e-31	1.1763595657623012	0.171	0.088	2.2553594032686296e-26	MEG8
6.971277961416089e-31	-0.2363473356716097	0.039	0.145	2.3100026652948355e-26	RTL8C
7.132689661880172e-31	-0.3701057084061413	0.021	0.112	2.3634880463606137e-26	TFAM
7.203039885194348e-31	-0.3665519795892761	0.02	0.11	2.386799296357999e-26	ASNSD1
7.519523794254039e-31	-0.3710805336524468	0.022	0.113	2.4916694044640185e-26	NINJ1
7.70479051384467e-31	-0.3602538843388758	0.025	0.12	2.55305938466757e-26	REX1BD
9.098226711857616e-31	1.207850965464538	0.217	0.129	3.01478840324114e-26	WDR60
9.879813446581792e-31	1.010901817011745	0.142	0.065	3.273774983659343e-26	AL356599.1
1.0350422016087897e-30	-0.17295367695204478	0.089	0.225	3.4297158392508855e-26	EIF4H
1.0389811570026532e-30	-0.2781772057864679	0.035	0.138	3.4427679618439916e-26	NOP53
1.1872268410285602e-30	-0.20521106474141881	0.084	0.217	3.9339948604322373e-26	CDKN1A
1.2189418372495996e-30	-0.2982458786842814	0.04	0.144	4.0390856719102735e-26	C2orf49
1.310914660568028e-30	-0.29830279111394264	0.037	0.141	4.3438468192582173e-26	MRPS18C
1.3420195296783234e-30	-0.3344610385430317	0.026	0.12	4.4469159135420926e-26	PSME2
1.3623211286118707e-30	-0.38585393983324784	0.023	0.115	4.5141872917682946e-26	SMIM4
1.405934429845332e-30	-0.28899328052188167	0.037	0.141	4.658704326735492e-26	AAMP
1.4075251500548359e-30	-0.1844427252335098	0.079	0.209	4.663975337221704e-26	CHST9
1.4550524458372924e-30	-0.09746837562742527	0.091	0.231	4.821461784526452e-26	ERGIC2
1.6576905939061476e-30	-0.4571201926786994	0.006	0.083	5.492923551967411e-26	C8orf59
1.6639195156249964e-30	-0.24524408462662328	0.04	0.145	5.513563706974988e-26	FAM3C
1.7574099570595242e-30	-0.26743665343994916	0.029	0.126	5.82335363371244e-26	MRPL27
1.8034216876276894e-30	-0.3527502892212846	0.006	0.082	5.975818104123111e-26	MUC20-OT1
1.8275833079397763e-30	-0.45741608969757963	0.013	0.097	6.0558800491892425e-26	HCFC1R1
1.8350773032097554e-30	-0.26911707688217457	0.05	0.161	6.080712151915846e-26	VAT1L
1.9385204020654376e-30	-0.3366629251524187	0.046	0.154	6.423481204284034e-26	FGF1
2.1070760195158083e-30	-0.3207814944283224	0.024	0.116	6.982007098267582e-26	GMNN
2.2623258925053614e-30	-0.14701363513993237	0.071	0.196	7.496443077405766e-26	SNW1
3.0552683195850284e-30	-0.497424274759211	0.012	0.093	1.012393710377695e-25	CHCHD5
3.5306367395662596e-30	-0.08991928943328187	0.306	0.552	1.1699117900226757e-25	APP
3.5555615352859595e-30	-0.1431018044144703	0.241	0.452	1.1781708703323555e-25	FAM169A
3.929621974701114e-30	-0.1927942298643155	0.063	0.182	1.3021195375369612e-25	SMAP1
3.9845939308646754e-30	-0.2602540848367986	0.035	0.135	1.3203350449313188e-25	NUCB1
3.9909718078631554e-30	-0.36099115721348723	0.022	0.113	1.3224484182535351e-25	ITGAE
4.171734886889944e-30	1.2490906483748243	0.222	0.134	1.3823460721198518e-25	CHD1
4.281311189487655e-30	-0.2065132562554295	0.047	0.156	1.4186552757486294e-25	FEZ2
4.77659433830086e-30	-0.4117310676967624	0.018	0.104	1.582772299939373e-25	POP5
4.950884245256824e-30	-0.3407007929430553	0.021	0.111	1.6405250035083012e-25	PCAT6
5.016365530922579e-30	-0.06842415247114864	0.151	0.322	1.6622228823265058e-25	RSF1
5.1455097710438676e-30	-0.36270760789514656	0.013	0.095	1.7050161177330959e-25	HEBP1
5.202960829051081e-30	-0.35291790177379995	0.02	0.107	1.7240531003143662e-25	DTD1
5.404559905721128e-30	-0.31432040066391526	0.032	0.129	1.790854970359753e-25	ZNF22
5.969990649596124e-30	-0.19333211879587398	0.055	0.169	1.9782161016501718e-25	HAT1
6.0235050369943356e-30	-0.37866807480681824	0.025	0.117	1.995948629058443e-25	KRCC1
6.324821276848508e-30	-0.2089555559716635	0.067	0.188	2.0957927782965216e-25	BAG5
7.075005776380864e-30	-0.30661819210254687	0.043	0.148	2.344373914061563e-25	DDAH1
7.335606406037713e-30	-0.2796941328686726	0.027	0.122	2.4307265387046564e-25	CENPX
7.92863703774659e-30	-0.1022667465213497	0.076	0.204	2.6272331688277103e-25	UBE2I
8.123051177844186e-30	-0.2286238391653569	0.053	0.165	2.6916542382904494e-25	TMEM50B
8.428956140989542e-30	-0.2518188497981405	0.054	0.167	2.793018906878295e-25	NIPSNAP2
8.46498667336874e-30	-0.3578771297887068	0.02	0.108	2.8049579840874657e-25	SCCPDH
8.851809771422676e-30	-0.19164297674313813	0.072	0.196	2.9331356858586176e-25	PTTG1IP
9.249447440568577e-30	-0.17895995335209314	0.288	0.521	3.064896903906804e-25	NFIB
9.360734680524164e-30	-0.2680040165752182	0.039	0.14	3.101773043738487e-25	CSPG5
9.968122665910733e-30	-0.2052070300724521	0.053	0.165	3.3030371265761805e-25	ARL8B
1.0630497824968089e-29	-0.32070186523472627	0.032	0.129	3.522521759281426e-25	BAD
1.0902030015027986e-29	-0.22267743833155507	0.045	0.152	3.6124966657796734e-25	PSMD14
1.1893330747648226e-29	1.1517273879429197	0.178	0.096	3.9409740765407164e-25	PWWP3A
1.1978490232197562e-29	-0.3369922909706008	0.04	0.142	3.969192523340984e-25	ROGDI
1.2248191297036944e-29	-0.15172353205901834	0.081	0.209	4.0585606681861617e-25	CCPG1
1.299499654431434e-29	-0.16197729997737287	0.063	0.181	4.306022054924e-25	LMO4
1.3157865474633107e-29	-0.34912351245192524	0.025	0.116	4.359990303674426e-25	LAGE3
1.382859860732915e-29	-0.32738588421358233	0.03	0.124	4.582244434524587e-25	TPRG1L
1.3899939249482563e-29	-0.17143423590431495	0.06	0.177	4.605883869708542e-25	EIF2S2
1.4058308451935894e-29	-0.18650588436088933	0.076	0.201	4.658361088633478e-25	TKT
1.469252623481739e-29	-0.9513145214159466	0.018	0.102	4.8685154931690905e-25	ATP5G2
1.544127979319265e-29	-0.08714614988606229	0.079	0.207	5.116622472272317e-25	LIMS1
1.609107973829509e-29	-0.31851232418378295	0.041	0.143	5.331940182081461e-25	UBA2
1.7166313774354244e-29	-0.28027573407652623	0.032	0.129	5.688229732270023e-25	AUP1
1.8305970918833973e-29	-0.43524778563984395	0.006	0.079	6.065866523664825e-25	PPP1R1B
2.1377427563273443e-29	-0.2824585514713561	0.037	0.138	7.083624397366288e-25	SNF8
2.4050973331754058e-29	-0.14857741029228	0.063	0.182	7.969530523210024e-25	CCT6A
2.4357102688944827e-29	-0.19927353570467632	0.066	0.184	8.070969547008758e-25	OS9
2.662065242429379e-29	-0.3456847469305302	0.025	0.115	8.82101938731399e-25	SVIP
2.8342318767607216e-29	1.1417089921095345	0.352	0.288	9.391510746834328e-25	AFDN
2.946962547418219e-29	-0.35530368767479664	0.011	0.089	9.76505509712501e-25	KLHDC3
2.999716100987095e-29	-0.2111631067033145	0.058	0.171	9.939859272230838e-25	PSMD11
3.507376508152273e-29	-0.19814129338463793	0.048	0.155	1.1622042797413371e-24	BUB3
3.5185317842573367e-29	-0.1448803884107216	0.09	0.223	1.1659006920315111e-24	RDX
3.6535689394872557e-29	-0.3184741714898895	0.014	0.095	1.210646603788497e-24	MRPL2
3.747069750201852e-29	-0.23480486570005382	0.029	0.123	1.2416290324268857e-24	DNASE2
4.2030215004561366e-29	-0.26768251288286937	0.031	0.125	1.3927132043911453e-24	DDOST
4.2167733733856724e-29	-0.37517556893931686	0.017	0.101	1.3972700250050763e-24	COMMD10
4.4953502719879805e-29	0.48979888640186353	0.039	0.005	1.4895792661259373e-24	MIR4435-2HG
4.821064544897153e-29	-0.3084550156902906	0.03	0.124	1.5975079475971207e-24	ADRM1
5.0268554691774126e-29	-0.36781002174240934	0.012	0.091	1.6656988282666273e-24	WRB
5.317911244422138e-29	-0.3623378729972174	0.018	0.103	1.7621430699517197e-24	MPHOSPH6
5.437976958422514e-29	-0.33847704652028615	0.026	0.116	1.8019280449428844e-24	UQCRC1
5.693498335133737e-29	-0.3214188990202797	0.026	0.116	1.886597608329915e-24	C17orf58
5.983183928884817e-29	-0.311024424026415	0.026	0.117	1.982587826675273e-24	PPP4C
6.783186899554896e-29	-0.9433759305204967	0.022	0.108	2.2476768110365105e-24	NGFRAP1
8.663265747509286e-29	-0.30823326590992783	0.031	0.125	2.870659738094677e-24	ARF5
9.264835451269114e-29	-0.18680974145130635	0.143	0.302	3.0699958751325336e-24	OGFRL1
9.312942935295428e-29	-0.41991517133031797	0.011	0.088	3.085936771039493e-24	CCDC167
1.0107299682874054e-28	-0.07147924788970994	0.152	0.32	3.349154822917147e-24	ATXN7L3B
1.0451637851869237e-28	-0.07856916296471672	0.029	0.123	3.46325471859539e-24	SEPT8
1.0998234594857557e-28	-0.1309814960347917	0.066	0.185	3.644375015352e-24	COQ10B
1.137350159452849e-28	-0.18551930695257135	0.084	0.211	3.76872348836296e-24	ZC3H13
1.2159089876785487e-28	-0.3249205102363532	0.033	0.128	4.029036021571639e-24	NIFK
1.2674648159296595e-28	-0.2684712681496309	0.034	0.13	4.1998714140645195e-24	YIPF5
1.3660443427428595e-28	-0.11993607673677498	0.107	0.249	4.5265245341127395e-24	ZNF24
1.377359604314045e-28	-0.09097278912655016	0.169	0.345	4.56401878485502e-24	PRNP
1.3793748782884783e-28	-0.17705719168546752	0.074	0.197	4.570696596696702e-24	YIPF6
1.379857318012814e-28	-0.22882984496089098	0.053	0.161	4.57229520896726e-24	BCL2L13
1.4385394347443184e-28	-0.13125059980879394	0.055	0.166	4.7667442709687735e-24	NKIRAS1
1.544796126723167e-28	-0.16528333720698585	0.07	0.19	5.118836445509886e-24	SNX6
1.545114061113118e-28	0.4393604697642618	0.036	0.005	5.119889952904428e-24	AL355347.1
1.5454911406252504e-28	-0.15975087228551565	0.053	0.162	5.12113944357583e-24	TRIP6
1.5459552133712057e-28	-0.3188905360354463	0.033	0.127	5.1226771950268275e-24	PSMC2
1.6769233374125546e-28	0.5228184906936474	0.04	0.006	5.556653170850241e-24	C1QTNF7
1.703059395277612e-28	0.04936581177328603	0.12	0.273	5.643257612191895e-24	DAZAP2
1.884401249107385e-28	-0.315136249928308	0.037	0.134	6.244151979042231e-24	EI24
1.9934951324372694e-28	-0.1464274952885265	0.078	0.202	6.605645470844136e-24	ZFR
2.366795078428719e-28	0.3838953418376869	0.66	0.592	7.842612171881402e-24	DUSP1
2.524987094647437e-28	-0.33546891302018356	0.031	0.124	8.366797236823747e-24	MRFAP1L1
2.6462528668857596e-28	-0.34803365367185407	0.019	0.103	8.768623499712653e-24	PLS3
3.078422514904804e-28	-0.2233011513490819	0.053	0.162	1.0200660845388558e-23	TMEM59L
3.15412297069312e-28	-0.17317809925016403	0.065	0.18	1.0451501875688723e-23	METAP2
3.4411074803697467e-28	0.7940703060858256	0.564	0.586	1.1402453746953193e-23	DDX17
3.8613887633920693e-28	-0.3666923432450811	0.013	0.092	1.279509780637596e-23	TIMM17B
3.882391193321922e-28	-0.2667965311649316	0.03	0.121	1.2864691458191521e-23	APH1A
3.9508348010663005e-28	-0.26046220052136604	0.039	0.138	1.3091486196813294e-23	NUDT16L1
4.146904899627398e-28	-0.2735129469539791	0.044	0.146	1.3741184075405347e-23	TMEM170A
4.412752071960224e-28	-0.05848433695774791	0.102	0.239	1.4622095265647398e-23	PIK3IP1
4.429977438080004e-28	-0.312260420530153	0.017	0.098	1.4679173238821902e-23	NCOA4
4.476031607601034e-28	-0.21453431041404059	0.06	0.173	1.4831778334946786e-23	DNAJC3
4.539499037401922e-28	1.1784491686745582	0.33	0.26	1.504208401033501e-23	MACF1
4.554035142998883e-28	-0.29222235881070024	0.032	0.124	1.5090250849841098e-23	ARF3
4.667418892888407e-28	-0.21024170084745508	0.05	0.156	1.5465959243475024e-23	CNTFR
4.682956268623495e-28	-0.20641151818284664	0.045	0.147	1.5517443891710813e-23	WBP11
5.034070646014871e-28	-0.19391998932662102	0.062	0.174	1.6680896492634875e-23	NAPA
5.091143592710472e-28	-0.2362531181505948	0.032	0.126	1.687001340880542e-23	CPQ
5.849120925253645e-28	-0.1840658013652997	0.061	0.173	1.9381647097920477e-23	RBBP7
5.873346352682784e-28	-0.3522688868749641	0.019	0.102	1.9461920474249673e-23	TOMM5
6.1131450295000005e-28	-0.19076954081042574	0.058	0.168	2.0256517369751203e-23	JKAMP
6.115955785806711e-28	-0.25649097016423716	0.034	0.127	2.026583109184912e-23	RAB5IF
6.119806899860985e-28	-0.2630656862047411	0.034	0.128	2.027859214337936e-23	TIPRL
6.394933068085961e-28	1.1018367187175417	0.416	0.372	2.119025021440964e-23	COL4A4
6.424135294254947e-28	-0.2849669484635154	0.039	0.137	2.128701471104319e-23	CNTN1
6.435666240146293e-28	-0.14456898764084247	0.167	0.338	2.1325223653348758e-23	ARHGAP5
7.582054780744481e-28	-0.26085349353171655	0.035	0.129	2.5123896721474912e-23	KCMF1
7.6515784349974445e-28	-0.04000426319985184	0.096	0.228	2.5354270302207533e-23	CTSB
7.716097734668507e-28	-0.2603342955961054	0.027	0.116	2.5568061453597565e-23	RTL8A
7.85174094424591e-28	-0.2997967413275189	0.015	0.094	2.6017528792853248e-23	NBDY
7.982721876347245e-28	-0.3146206976795186	0.018	0.099	2.6451547209464233e-23	ANGPTL1
9.2239612700566291e-28	-0.14604939296020136	0.082	0.206	3.056451806445965e-23	MSI1
9.224728673290032e-28	-0.39987033554598517	0.015	0.093	3.056706093181385e-23	BOLA3
9.660472506622516e-28	-0.3393358275071592	0.013	0.09	3.2010941697944367e-23	LYRM4
1.02383052993649e-27	0.870797378757378	0.39	0.301	3.3925648439975533e-23	DNAJB1
1.0467815514138678e-27	-0.36971189667348536	0.013	0.089	3.468615348764992e-23	TRAPPC6A
1.0502176196306915e-27	-0.11314950858346973	0.078	0.2	3.4800011044082594e-23	PPP4R2
1.056969265911653e-27	-0.2715352578253543	0.039	0.135	3.502373359524853e-23	MOB1A
1.122576275889514e-27	-0.1413736127842875	0.08	0.203	3.719768747787494e-23	DYNC1I2
1.1577856828607446e-27	-0.4054261044515909	0.007	0.078	3.836438638727363e-23	TP53TG1
1.1602179183880355e-27	-0.22173978948131828	0.021	0.105	3.844498094370594e-23	PIR
1.1647977903846978e-27	-0.12756326358552683	0.067	0.181	3.859673958218735e-23	TM2D3
1.1832255238642343e-27	-0.20037744244569522	0.045	0.145	3.9207360958765266e-23	ARMC1
1.2376045048493972e-27	-0.5272763356465889	0.009	0.082	4.1009262872689625e-23	MINOS1
1.3004819570277175e-27	-0.3856945884128875	0.22	0.386	4.3092770128070446e-23	SEPTIN7
1.3069409120888344e-27	0.9465813561651134	0.114	0.047	4.3306794062975616e-23	AUXG01000058.1
1.3654267111851006e-27	-0.13948763666447306	0.104	0.24	4.5244779501829496e-23	LIMCH1
1.3986835470149287e-27	-0.26369542089942	0.072	0.188	4.634677801388668e-23	RIMS2
1.437050155766844e-27	-0.19420496792928477	0.055	0.163	4.7618093961490146e-23	CCS
1.5222771729928398e-27	0.419416462104902	0.039	0.006	5.044217640429074e-23	AC073593.2
1.589258925924511e-27	-0.19984172907924624	0.091	0.219	5.2661683769434593e-23	NR2F1
1.6522520805961686e-27	-0.18771725540986728	0.062	0.173	5.474902494263464e-23	ATF4
1.81617756761652e-27	-0.20461340611029932	0.149	0.305	6.018085988054101e-23	COX20
1.897825745134864e-27	-0.28189121967085184	0.047	0.148	6.288635389078886e-23	HDGF
2.0012321470363373e-27	-0.2656948283536503	0.039	0.135	6.631282842419607e-23	PINK1
2.036983082969199e-27	-0.36594952977120315	0.013	0.09	6.749747143726739e-23	SDF2L1
2.0413698887089135e-27	-0.42854008511687347	0.008	0.08	6.764283263225856e-23	SMIM1
2.211887558344011e-27	0.020470768566506203	0.21	0.402	7.329310613328714e-23	SNTB2
2.44472803077177e-27	-0.28071034590309585	0.045	0.144	8.100850802765337e-23	AIMP1
2.65141565765001e-27	-0.15795220907156948	0.084	0.208	8.785730923189073e-23	SMIM7
2.6887200111693828e-27	-0.3252979688630628	0.014	0.091	8.909342629010867e-23	GET3
2.988176811821918e-27	-0.26863619387597754	0.025	0.111	9.901622683653107e-23	CCNG1
3.029017829710524e-27	-0.34733492147133854	0.017	0.097	1.0036953480528792e-22	COA5
3.073007670137441e-27	-0.342227975282142	0.016	0.094	1.0182718215767424e-22	MRPL17
3.102165049077972e-27	1.147576363784433	0.26	0.18	1.0279334106624768e-22	SHPRH
3.1106529648763024e-27	-0.2570054552856108	0.039	0.135	1.0307459664414115e-22	PTS
3.1635528261376458e-27	-0.35990898939841875	0.004	0.072	1.0482748644689703e-22	AL121820.2
3.1645903308178946e-27	-1.0865573796474632	0.03	0.117	1.0486186520198175e-22	ATP5E
3.243641281359537e-27	-0.1258222795633973	0.087	0.212	1.074812974991296e-22	LSM8
3.8127434101679446e-27	1.138602316375216	0.241	0.162	1.26339065639325e-22	SIK3
3.868800955022511e-27	-0.28923794495074784	0.013	0.089	1.281965884456259e-22	PSMB8
3.935369917538402e-27	-0.2861806519278371	0.034	0.125	1.304024175875525e-22	PSMD13
4.1941741433006545e-27	-0.39744651522227825	0.029	0.116	1.389781544124105e-22	MICOS10
4.231123794004455e-27	-0.2583024289200745	0.029	0.117	1.4020251803813163e-22	MRPS23
5.273775162953922e-27	-0.2124483328255895	0.041	0.139	1.7475181379964118e-22	CLDND1
6.200709467030423e-27	-0.3578339010511925	0.016	0.093	2.0546670889952008e-22	RALY
6.433801781898978e-27	0.6885261256335882	0.069	0.02	2.1319045584500455e-22	ATP1A1-AS1
6.465986659965716e-27	-0.3231382266908473	0.024	0.107	2.1425693396462397e-22	HPF1
6.683920196622259e-27	-0.2784542606216316	0.036	0.128	2.214783796352752e-22	NME2
6.710297306963934e-27	-0.2734904241828894	0.039	0.134	2.223524115635569e-22	NDN
6.907394653262631e-27	-0.35525663421318476	0.009	0.08	2.2888342923051056e-22	ANKRD35
7.009157780409305e-27	-0.2569524973689431	0.036	0.128	2.3225545221164274e-22	KRAS
7.501219925987342e-27	-0.14564038099082688	0.106	0.241	2.4856042346751656e-22	CDC5L
7.944503816921965e-27	-0.3014663026185821	0.018	0.098	2.6324907847752625e-22	CDKN2C
8.020116824851367e-27	-0.16227779665400283	0.029	0.117	2.657545911082749e-22	BCAP29
8.917572088630647e-27	-0.2578177054380797	0.053	0.155	2.9549266872886514e-22	ACTR3
9.134413107399347e-27	-0.2842874355772611	0.024	0.107	3.0267791272678473e-22	MRPL28
9.325244574849927e-27	-0.24284371890498768	0.045	0.144	3.090013042322272e-22	MRPS7
1.0214006900814299e-26	-0.37496318199163886	0.021	0.103	3.384513326653826e-22	PPP1R11
1.0449540940737931e-26	-0.30360339539264136	0.028	0.114	3.462559886122921e-22	PEF1
1.0796171716582347e-26	-0.3084017838013681	0.04	0.135	3.5774194600067264e-22	PRKACB
1.1634051485531048e-26	-0.2756504882744111	0.048	0.147	3.855059300245568e-22	TAF10
1.2229691219419684e-26	-0.23577147004933863	0.052	0.155	4.0524304824669064e-22	TSEN34
1.2262291055791474e-26	-0.35766420602890214	0.292	0.497	4.063232764247063e-22	CYCS
1.2385914215132783e-26	-0.2834209517882724	0.023	0.106	4.104196534326399e-22	TWF1
1.2623502972244892e-26	-0.267153139557353	0.015	0.09	4.1829239448830675e-22	ARV1
1.264718323447991e-26	-0.29037090214311867	0.034	0.125	4.1907706365772634e-22	TRAPPC5
1.2684339323706517e-26	-0.3398047947799039	0.015	0.09	4.2030826783033913e-22	METTL26
1.3634795465560134e-26	-0.3007932229289306	0.017	0.095	4.518025825468006e-22	THAP7
1.393686403219171e-26	-0.08617960184295104	0.355	0.599	4.618119265707045e-22	KTN1
1.4798269073622224e-26	-0.2817010722496471	0.033	0.123	4.903554440235461e-22	DANCR
1.5531585638330841e-26	-0.15968168546316774	0.046	0.145	5.146546217117307e-22	ASB8
1.6062283575302794e-26	-0.3380213256989902	0.016	0.093	5.322398285512334e-22	HSD17B10
1.6258097577424255e-26	-0.11438504682650741	0.086	0.209	5.387283213255301e-22	LAP3
1.6798918402291877e-26	-0.28264923517981433	0.063	0.17	5.566489601783436e-22	ALDOC
1.712931510281909e-26	1.160314057557858	0.271	0.196	5.675969852470133e-22	KANSL1
1.7923944826816178e-26	-0.22389446198900498	0.048	0.147	5.939278357813808e-22	ZNF467
1.888202718070509e-26	-0.2592410715085375	0.025	0.108	6.256748526598438e-22	GIPC1
1.954093971139097e-26	-0.3025075886425878	0.028	0.113	6.475085782766512e-22	HDHD2
2.012053865089658e-26	-0.23913849073090337	0.044	0.14	6.667141687361091e-22	COPS2
2.0516646004809036e-26	-0.32987656717120883	0.024	0.106	6.798395820153522e-22	DNAJC15
2.192792368513718e-26	-0.19186033189750662	0.059	0.165	7.266036792307055e-22	WDR61
2.2064532488296137e-26	-0.19194076892813372	0.051	0.153	7.311303485321808e-22	CDC34
2.2117545635926646e-26	-0.25602227611815953	0.064	0.172	7.328869921920653e-22	ODC1
2.695420314403596e-26	-0.2210404764133263	0.021	0.101	8.931544753807755e-22	CHID1
2.815539359301047e-26	-0.30711133051479417	0.019	0.097	9.329571220979949e-22	CISD1
2.839995864384486e-26	-0.1988649894602026	0.05	0.151	9.410610296224434e-22	HSD17B4
2.866959703872057e-26	-0.14879485574156148	0.068	0.18	9.499957674750448e-22	G3BP1
2.90834748933258e-26	-0.22796089383045082	0.032	0.12	9.637100240652438e-22	GTF2F1
3.03984982910844e-26	-0.11240391432316443	0.068	0.18	1.0072846393733727e-21	SSR1
3.187749713134569e-26	-0.4106259646418897	0.008	0.077	1.0562927449442709e-21	TIMM10
3.45950791811203e-26	0.6418871655985661	0.638	0.67	1.1463425437456022e-21	EPB41L2
3.47745174071148e-26	-0.3192085511384112	0.029	0.114	1.152288408802156e-21	MRPL47
3.6451558637977436e-26	-0.13388154406189956	0.057	0.163	1.2078588470280203e-21	PSMA6
3.673397031971862e-26	-0.28433103515037994	0.013	0.087	1.2172168405141963e-21	RBM42
3.681097770893316e-26	-0.3418279592067754	0.031	0.118	1.2197685573632092e-21	CCND1
3.7376068785606197e-26	-0.24011888357230982	0.063	0.17	1.238493415279847e-21	ACOX1
3.8396050889133515e-26	-0.3275819859902366	0.012	0.085	1.2722915422623281e-21	DNTTIP1
3.9627436131376784e-26	-0.18532839586891414	0.04	0.134	1.3130947236493011e-21	CADM3
3.979367090507866e-26	-0.35363324342542213	0.018	0.095	1.3186030791106865e-21	CD99
4.316535486187448e-26	0.05582277258919355	0.093	0.22	1.4303271987030727e-21	CCDC80
4.387144020966312e-26	-0.18281892893211116	0.055	0.159	1.4537240427873972e-21	HSPA13
4.5812556025813454e-26	-0.06170411821782462	0.068	0.179	1.5180448564713546e-21	CDKN1C
4.861180415056283e-26	-0.17511267485203136	0.04	0.134	1.61080074233305e-21	GNAI3
5.002557945465746e-26	-0.3031973949741073	0.008	0.076	1.6576476008095295e-21	POLR2J3.1
5.298250467465517e-26	-0.13103855230836592	0.062	0.168	1.755628274899374e-21	COMMD3
5.983243627758597e-26	-0.16740364128378749	0.083	0.202	1.982607608494089e-21	CTNNAL1
6.164851292038104e-26	-0.210876409444691	0.05	0.149	2.042785124129746e-21	SNHG16
6.473805511429628e-26	-0.22014030566111464	0.03	0.116	2.1451601942673215e-21	ZNF32
6.659882496129457e-26	-0.19094199413789958	0.308	0.529	2.206818663917457e-21	PGK1
6.699489515696848e-26	-0.23782525148603506	0.029	0.115	2.2199428459213076e-21	UBAC2
6.744039270969277e-26	-0.26723650747165917	0.041	0.135	2.2347048528283797e-21	PCSK1N
6.866534066012662e-26	-0.10105253051650342	0.082	0.202	2.2752947281139558e-21	SAP30BP
7.223764162195539e-26	-0.2412046102103556	0.034	0.123	2.3936664927851137e-21	LINC01003
7.314856970344728e-26	0.7111693859482919	0.783	0.871	2.423851005693429e-21	HSP90AA1
7.392981952501254e-26	-0.27868756264137506	0.019	0.097	2.4497384997808155e-21	ARPC4
7.43071891090319e-26	-0.27229388637167523	0.029	0.113	2.4622430183168813e-21	PDCL
7.922604164332686e-26	-0.3339543687923329	0.021	0.1	2.6252341158932788e-21	MAPK3
8.111340903348854e-26	-0.31081115034264606	0.016	0.09	2.687773921733676e-21	NMRAL1
8.161278110247266e-26	-0.24100406586823808	0.064	0.171	2.7043211146115343e-21	MAP2K2
8.727450954558498e-26	-0.2651245491976519	0.019	0.097	2.891928148302504e-21	MRPL16
8.838937505024852e-26	-0.10269942490876072	0.057	0.16	2.9288703316650348e-21	SC5D
8.884371103052973e-26	-0.08523083290331102	0.088	0.21	2.9439252087076332e-21	MEF2C
9.057403498768248e-26	-0.23481279390172927	0.029	0.113	3.0012612233518467e-21	ARF6
9.090512190103001e-26	-0.10282694434485595	0.18	0.345	3.0122321193125305e-21	LINC00632
9.722913665043211e-26	-0.10283938214395594	0.117	0.256	3.2217846720487185e-21	PTPN11
9.783485314811531e-26	-0.22643345734521547	0.044	0.138	3.241855693915949e-21	NUDCD2
1.006691802004296e-25	-0.2860075989004341	0.03	0.116	3.3357739551214354e-21	PHLDA3
1.0413423658597285e-25	-0.04736936896749233	0.111	0.247	3.450592063512797e-21	CTSL
1.045891527984326e-25	-0.31856250867440195	0.012	0.083	3.465666167128863e-21	CHP1
1.1111339132368656e-25	-0.3279032030135955	0.016	0.09	3.681853334901678e-21	CCDC115
1.160183345565533e-25	-0.3000299045040167	0.031	0.117	3.84438353386595e-21	PCYT1B
1.1736557295010293e-25	1.231729385858633	0.377	0.326	3.889025625274611e-21	CHD7
1.2288027532295327e-25	-0.13852334145881895	0.081	0.198	4.0717608031013794e-21	SMAD5
1.247395341049645e-25	-0.19371881579623562	0.042	0.135	4.1333692021021036e-21	BROX
1.3026169590042103e-25	-0.2963252640737292	0.027	0.11	4.316351555356351e-21	CREBL2
1.3151113102834417e-25	-0.12954080376487165	0.078	0.195	4.357752837755213e-21	SLC9A3R1
1.31592291513022e-25	-0.23390182246946867	0.054	0.154	4.360442171575497e-21	FGD5-AS1
1.3332346466024373e-25	-0.08425471637423765	0.048	0.147	4.417806324981836e-21	EZR
1.3581346652445307e-25	-0.27440781499918493	0.024	0.105	4.5003150267542765e-21	TMEM18
1.5015809099896886e-25	-0.22519817750254284	0.022	0.101	4.975638503341832e-21	C14orf119
1.5128622290958578e-25	-0.30156063568884106	0.017	0.092	5.013020282332034e-21	RAB1B
1.5551361484875521e-25	-0.29799324053153975	0.043	0.135	5.153099141628353e-21	VTI1B
1.5571608798212543e-25	-0.22148315971597954	0.033	0.121	5.159808291375708e-21	RGN
1.6304230033066285e-25	-0.21690286497676803	0.06	0.165	5.402569663756844e-21	CEBPG
1.7018584901989086e-25	-0.1414604756989264	0.153	0.305	5.639278293123103e-21	EFEMP1
1.7267021805510413e-25	-0.31139958615056856	0.021	0.099	5.7216003454739306e-21	SMS
1.814113822098386e-25	-0.16282358584302892	0.058	0.161	6.011247560905212e-21	CHPT1
1.9986208519587719e-25	-0.207642288167164	0.047	0.144	6.622630055050586e-21	EIF2AK1
2.013938555784908e-25	-0.2801298366245057	0.019	0.096	6.673386798448871e-21	PEMT
2.0592825532805296e-25	-0.31078704319358735	0.027	0.11	6.823638668550362e-21	NFYB
2.138331541207644e-25	-0.3825736031670226	0.015	0.087	7.085575394945648e-21	C6orf226
2.155643773090919e-25	-0.16046802946584526	0.084	0.202	7.14294120651407e-21	NR1D1
2.186955675790096e-25	-0.31966724958634574	0.01	0.079	7.246696327298062e-21	TYMSOS
2.2500464557548176e-25	0.025636335929102638	0.079	0.198	7.455753935789163e-21	POLR2C
2.261172501923982e-25	0.38561478504414193	0.037	0.006	7.492621202375306e-21	APOA1-AS
2.291530703796655e-25	-0.349385876839871	0.01	0.078	7.593216140100596e-21	BLVRA
2.6667400908595355e-25	-0.0996792805747797	0.101	0.23	8.836509965072157e-21	RAP1B
2.8304699739264527e-25	-0.28893068622458107	0.03	0.114	9.379045305602693e-21	HIBADH
2.922399001022847e-25	-0.12741825785079208	0.071	0.181	9.683661329789306e-21	SELENOS
2.945102132587003e-25	-0.31183340213209276	0.021	0.099	9.758890426540293e-21	PALMD
2.948620313578267e-25	-0.10996360167445474	0.047	0.143	9.770548271072945e-21	PLIN2
3.0043822188391867e-25	-0.2811610670237187	0.031	0.116	9.95532092034553e-21	OLA1
3.115903232210052e-25	1.0036198189423184	0.055	0.014	1.0324856950251229e-20	TMEM2
3.2767978928138476e-25	-0.1430606417995084	0.104	0.231	1.0857997497627965e-20	ABCD3
3.4770821368719906e-25	-0.12336420733850595	0.051	0.15	1.1521659368739029e-20	SSBP3
3.4929620791065057e-25	-0.2517302564353646	0.063	0.168	1.1574279145327318e-20	SAP30
3.7391629916931873e-25	-0.33545463598418435	0.01	0.078	1.2390090489274546e-20	TMEM159
3.78296584424595e-25	-0.2936376844456103	0.015	0.088	1.253523562149338e-20	TPMT
3.9121210732797174e-25	1.0898528503278904	0.185	0.11	1.2963204388419671e-20	WRN
4.0301214014879478e-25	0.3758238462848731	0.03	0.004	1.3354210275970464e-20	P2RY14
4.0790760745840093e-25	-0.21539167034346696	0.02	0.097	1.3516426480741572e-20	RHBDD2
4.184543357372508e-25	-0.262796493627028	0.03	0.113	1.3865902868989542e-20	TMX1
4.704949934873874e-25	-0.09989165019308521	0.098	0.223	1.559032210419807e-20	AHCYL2
4.720853842776053e-25	-0.3065356407042202	0.034	0.12	1.564302129342273e-20	UQCC2
4.783354689954023e-25	-0.40946081023843106	0.011	0.079	1.585012410063165e-20	EIF1AY
5.403269536613143e-25	-0.16077203793468808	0.044	0.138	1.790427393652131e-20	IL20RA
6.309200825177593e-25	-0.23897861587263125	0.025	0.104	2.090616785430847e-20	CAPG
6.536538922580019e-25	1.0614228971983146	0.193	0.117	2.165947537386115e-20	DIP2C
6.718501787868207e-25	-0.2067456243038438	0.068	0.176	2.226242752428009e-20	ZMYND11
6.781233228905376e-25	-0.3813379422070705	0.016	0.089	2.2470294427300852e-20	PARL
6.8322605739514265e-25	-0.048507607900384775	0.18	0.35	2.2639378637845448e-20	HP1BP3
6.832698608463184e-25	-0.32853007229869824	0.01	0.078	2.2640830109003605e-20	RALA
7.083012368832471e-25	-0.2596766225608238	0.019	0.094	2.3470269785363277e-20	MTFR1L
7.462578230742736e-25	0.49030949112508626	0.045	0.01	2.472799922538913e-20	NAV2-AS1
7.499940646726006e-25	-0.3305386515253681	0.01	0.078	2.4851803326991295e-20	C2orf74
7.847900738588034e-25	-0.19808990647393715	0.026	0.107	2.600480388738531e-20	PERP
7.933089620145722e-25	-0.21126839942802111	0.045	0.137	2.6287085765314864e-20	UFM1
8.315433849252573e-25	-0.06470129355478482	0.241	0.44	2.755402160288333e-20	HNRNPR
8.791844809024184e-25	-0.16284341447028872	0.068	0.175	2.913265695918254e-20	TSPYL1
9.043690807552601e-25	-0.31425259233069497	0.014	0.085	2.9967173859906297e-20	RBM43
9.11237838281511e-25	-0.22789109408189046	0.026	0.107	3.019477700929615e-20	TRIQK
1.032285490114984e-24	-0.2092454878162221	0.043	0.135	3.420581200045011e-20	PFDN1
1.1382627027041262e-24	-0.23341577378236855	0.028	0.11	3.7717472916803926e-20	NUDT5
1.1808292873419667e-24	-0.2283538007670043	0.038	0.127	3.912795926536341e-20	OSER1
1.206601374468129e-24	-0.22415109039195774	0.029	0.112	3.998194314437592e-20	RETREG2
1.2229222671122505e-24	-0.24554516830760287	0.02	0.096	4.0522752243031535e-20	RNF167
1.2397285702190044e-24	-0.37010319666349445	0.007	0.071	4.107964590277693e-20	FKBP1A
1.2813576749846536e-24	-0.33153615589888497	0.008	0.074	4.245906791829148e-20	HMGN5
1.2903062887163634e-24	-0.19753287470306236	0.043	0.134	4.275558918290542e-20	AKIRIN1
1.2972187848840261e-24	-0.2926998957039853	0.019	0.094	4.298464165591709e-20	MRPS14
1.3521237367745361e-24	-0.3848782756832141	0.005	0.067	4.480397214176103e-20	SCGB1D2
1.3538869301164911e-24	-0.20169146165419066	0.027	0.108	4.486239731634005e-20	DEGS1
1.3601085326707827e-24	-0.0959354766629874	0.12	0.255	4.506855633857906e-20	PURA
1.4282382244974126e-24	-0.2545243067015087	0.024	0.102	4.7326101806946267e-20	LSM12
1.4488444131519278e-24	-0.2112610857980185	0.077	0.187	4.800890847420228e-20	PLPP3
1.4686124634301838e-24	-0.2096358657206322	0.03	0.112	4.866394258822257e-20	HMOX2
1.5025478040423001e-24	-0.2494864355251149	0.033	0.117	4.9788424034745657e-20	SFT2D1
1.5161095532002962e-24	-0.17496058766911882	0.044	0.136	5.0237806154845016e-20	IFT57
1.5969151591127353e-24	-0.2571151771129083	0.019	0.093	5.29153807123596e-20	FAIM2
1.6046737708767192e-24	-0.24294341633249983	0.044	0.135	5.3172470071770967e-20	RBM22
1.670876631735861e-24	-0.07265649989274425	0.062	0.166	5.536616806919949e-20	SAR1B
1.7318419384298293e-24	-0.16192288453969628	0.074	0.183	5.738631447181082e-20	PRPF40A
1.830873695065496e-24	-0.22426361954904794	0.016	0.088	6.066783075969027e-20	C12orf10
1.919472678533217e-24	-0.03511372516433453	0.169	0.333	6.360364667587668e-20	BZW1
1.979566513001174e-24	-0.08702671318889177	0.065	0.17	6.55949159748069e-20	HAGH
2.0325022688433434e-24	-0.3509711174652954	0.002	0.061	6.734899518039302e-20	FXYD6
2.1291326782408733e-24	-0.1486047399018937	0.322	0.531	7.055094042618958e-20	DDIT4
2.148970139266734e-24	-0.19887940789688252	0.048	0.142	7.12082745347425e-20	UGP2
2.2305196248258415e-24	-0.11395009257375655	0.077	0.188	7.391049828822908e-20	THAP5
2.240191532148923e-24	-0.28477478935785383	0.028	0.108	7.423098660928671e-20	SNTA1
2.5225041358912095e-24	-0.1536016119321204	0.063	0.166	8.358569704689112e-20	WIPI2
2.769834425083845e-24	-0.18693375380431088	0.046	0.138	9.178123350957829e-20	MFAP1
3.0321496281419158e-24	0.37304408876215556	0.035	0.006	1.0047331007811052e-19	AC078820.2
3.129896908636253e-24	-0.264187477930331	0.042	0.131	1.0371226396457088e-19	AKTIP
3.131371232558405e-24	-0.3024229268741657	0.014	0.083	1.037611171620553e-19	POP7
3.179237201309328e-24	-0.10828020300501673	0.16	0.312	1.053472039025859e-19	PPP1R3C
3.36410128678419e-24	-0.09728448143449175	0.034	0.12	1.114728602388809e-19	FAM69C
3.436010915771093e-24	-0.3193509649730163	0.013	0.082	1.1385565770499092e-19	PFDN4
3.569705023902364e-24	-0.28902856542058913	0.02	0.094	1.1828574567202873e-19	APOO
3.6014099361317156e-24	-0.4844902599281745	0.035	0.118	1.1933631964366053e-19	HIST1H1C
3.790877307803367e-24	-0.8111605236417238	0.026	0.104	1.2561451047137238e-19	TCEB2
3.8141241347270714e-24	-0.23270680973151497	0.026	0.104	1.2638481732831625e-19	TM2D2
3.859082060296367e-24	-0.35358944694988503	0.011	0.078	1.2787454314998043e-19	COA6
4.141280497327022e-24	-0.40744529645395633	0.062	0.161	1.372254705594282e-19	PMP2
4.20621530904146e-24	-0.06193367024029783	0.084	0.198	1.3937715048039784e-19	PCYOX1
4.224764955956503e-24	-0.2689921432320666	0.026	0.104	1.399918115805747e-19	PSMF1
4.240265495009146e-24	-0.40568191826118893	0.001	0.057	1.4050543744262307e-19	RARRES3
4.608562273765878e-24	-0.2859934777533416	0.036	0.12	1.5270931950350615e-19	ANXA2
4.694204558920148e-24	-0.2719128319088703	0.019	0.092	1.5554716226437803e-19	ACTR6
4.8973916683338915e-24	-0.09814246644397218	0.051	0.147	1.6227997032191183e-19	B4GAT1
5.2562153552240336e-24	-0.06962168142867753	0.081	0.193	1.7416995201070358e-19	CYHR1
5.376211213723109e-24	-0.3348951861122437	0.006	0.067	1.7814613477792895e-19	TPPP3
5.385229915277933e-24	-0.17645329716150548	0.053	0.149	1.7844497847264958e-19	CEBPZOS
5.7977340067410575e-24	-0.07619088836719035	0.09	0.208	1.9211371404737167e-19	ZC3H15
5.838604317784914e-24	-0.22352415960600347	0.026	0.104	1.9346799267412093e-19	THYN1
5.8716075780702834e-24	-0.31197427825254626	0.018	0.091	1.9456158870693692e-19	UQCC3
6.015479780439985e-24	1.0083705375628012	0.282	0.199	1.9932893800465934e-19	EGR1
6.032450097832302e-24	-0.19978420213199188	0.058	0.156	1.9989126644177116e-19	ENPP4
6.0398705762091294e-24	-0.17386013447441218	0.042	0.131	2.0013715141326572e-19	LPCAT2
6.164096672839497e-24	-0.2427173138865304	0.029	0.108	2.042535073512096e-19	GGPS1
6.402854944548056e-24	-0.2682491929059114	0.047	0.138	2.1216500144254438e-19	CRMP1
6.4067824164855516e-24	-0.10742149439922022	0.337	0.569	2.1229514215266524e-19	GOLIM4
6.531144568755059e-24	-0.07579128258879841	0.091	0.21	2.1641600643026765e-19	HADHA
6.581719489118855e-24	-0.24311259174321526	0.018	0.091	2.1809185699144235e-19	HMCES
6.639096508852938e-24	-0.28786056393357323	0.022	0.098	2.1999310191735095e-19	CCDC124
6.943028462237736e-24	-0.22180102092249332	0.044	0.134	2.3006419112470963e-19	CNDP2
7.025742205000403e-24	-0.24034291663794619	0.015	0.084	2.328049937048934e-19	CGRRF1
7.039082076936544e-24	-0.22891578809883562	0.032	0.114	2.332470237013693e-19	ANP32B
7.528618612150746e-24	1.0363373545255268	0.241	0.157	2.494683063322271e-19	ATF3
7.618340500277298e-24	0.07173879927669624	0.156	0.311	2.5244133081718854e-19	MAP2
7.950972916387513e-24	-0.2979980466461297	0.017	0.088	2.6346343855741664e-19	AKR1A1
7.962035908155856e-24	-0.2938131365597824	0.031	0.112	2.6383002185265245e-19	COPS7A
8.223481942953427e-24	-0.26596394992325767	0.024	0.1	2.7249329766170475e-19	NTPCR
8.233994241392312e-24	-0.2766030214326899	0.017	0.088	2.7284163318277564e-19	GPN3
8.79345356569216e-24	-0.09528766167624658	0.095	0.214	2.913798773527754e-19	XPOT
9.382355517948788e-24	-0.1783155657942337	0.08	0.191	3.1089373244275105e-19	GNG7
9.394015853005338e-24	-0.10654845041679739	0.079	0.19	3.112801093051849e-19	UPF3A
9.877053839285691e-24	-0.2606685813335654	0.011	0.077	3.2728605601857065e-19	PIPOX
1.0877204693086676e-23	-0.22744946404442357	0.016	0.086	3.604270547101201e-19	SLC39A1
1.1420689277515697e-23	-0.27444438820033673	0.03	0.109	3.7843595989976013e-19	GTF2B
1.1626985634944863e-23	1.1104710495014787	0.247	0.176	3.8527179599953297e-19	FNBP4
1.1672376425773136e-23	-0.014345072549987403	0.151	0.302	3.8677586524441864e-19	ALDH7A1
1.2763256939374871e-23	-0.052922768727932334	0.126	0.262	4.2292328194312575e-19	SRSF4
1.2854370721648155e-23	1.3859659048487512	0.236	0.164	4.2594242823253327e-19	ST5
1.2893364865603068e-23	-0.26242360449292346	0.015	0.083	4.2723453818662325e-19	NXPH4
1.3129593657398377e-23	-0.3845992332384612	0.007	0.069	4.350622154315526e-19	IDNK
1.3169860575025947e-23	0.867550053431821	0.093	0.038	4.363965000140598e-19	RGPD5
1.3952344257495757e-23	-0.2608405488255379	0.034	0.117	4.623248793163794e-19	CCDC59
1.512606045592995e-23	-0.1708483706607689	0.036	0.121	5.012171392676948e-19	TPGS1
1.5750037065950858e-23	-0.3092720326833519	0.007	0.068	5.218932282173476e-19	CDO1
1.7544616204999542e-23	-0.12766926904516662	0.056	0.153	5.813584025688648e-19	IL13RA1
1.7814721398239046e-23	-0.11775072921124563	0.075	0.182	5.9030860825204905e-19	NDUFV3
1.789361197057206e-23	-0.2250782458121085	0.019	0.091	5.929227262568757e-19	HSD17B11
1.7933106181350114e-23	-0.153389153924316	0.04	0.126	5.942314064252174e-19	ARFIP1
1.804409578059807e-23	-0.22384072759818913	0.025	0.102	5.979091577858977e-19	MTCH2
1.8728125309018105e-23	-0.23850655997673248	0.018	0.09	6.205751602396239e-19	C12orf76
1.8853327940069648e-23	-0.23014696290724107	0.016	0.085	6.247238746221479e-19	SCAMP2
1.9089212022648727e-23	-0.2742197361648218	0.023	0.098	6.325401295824882e-19	GAR1
1.91449727812704e-23	-0.16868468507255518	0.04	0.127	6.34387818080176e-19	HINT3
2.027301309935413e-23	-0.15877339275840796	0.064	0.166	6.717665620601985e-19	FYTTD1
2.151574223688737e-23	-0.20491910680151815	0.043	0.131	7.129456347614999e-19	GNAQ
2.2160619112503536e-23	-0.19502251549648209	0.034	0.117	7.343142749119172e-19	TMEM167B
2.259418481142381e-23	-0.30825440692282524	0.017	0.087	7.486809079113394e-19	TPRKB
2.292014311323501e-23	1.1111442037173056	0.359	0.313	7.594818622001553e-19	COBL
2.29907380196691e-23	-0.2750870525409181	0.018	0.088	7.618210950197553e-19	FAM171B
2.324761595230559e-23	-0.23849688164580307	0.026	0.103	7.70333002195598e-19	NSFL1C
2.378535185838263e-23	-0.054525235925847904	0.087	0.201	7.881514191793668e-19	LAPTM4B
2.3799282227451738e-23	-0.21018385939937628	0.04	0.126	7.886130158888408e-19	RAD23B
2.4507542746118823e-23	-0.05380018074401727	0.09	0.206	8.120819364353933e-19	ZFAND6
2.4514784709936567e-23	-0.32593041960452407	0.006	0.066	8.123219061484581e-19	SOSTDC1
2.469247937467375e-23	-0.0919815701968536	0.078	0.187	8.182099965591894e-19	LRRC58
2.7756191999307443e-23	-0.030421408953773876	0.062	0.163	9.197291780890515e-19	NEU1
2.881048607623209e-23	-0.19053346809851435	0.045	0.133	9.546642666220264e-19	AZIN1
2.953875731839161e-23	-0.14700731757841967	0.05	0.142	9.787962625022244e-19	HHATL
3.0220253121451085e-23	-0.24780904553596705	0.02	0.091	1.0013783074324032e-18	COMMD8
3.139533358718682e-23	-0.18656186959172583	0.034	0.115	1.0403157737450223e-18	MFAP2
3.225061233458561e-23	-0.20196023701515187	0.036	0.119	1.0686562903188287e-18	COX11
3.3388452697683587e-23	-0.2714569785424251	0.025	0.101	1.1063597685904434e-18	NOSIP
3.5820040436638256e-23	-0.2904753254954248	0.01	0.073	1.1869328599084453e-18	C11orf74
3.8148534939861206e-23	-0.2088386468075188	0.029	0.107	1.264089853767241e-18	ACBD3
3.844278261585157e-23	-0.16697771289893604	0.055	0.151	1.2738400447588575e-18	AP2B1
3.915294358630795e-23	-0.3146452763315152	0.021	0.092	1.2973719386759003e-18	GNG10
4.1112378038510717e-23	0.4055317899901749	0.036	0.006	1.3622997586840911e-18	AL662884.5
4.201881957419787e-23	0.06827811037076237	0.113	0.243	1.3923356054106205e-18	LRP10
4.2157708003163635e-23	-0.1703938870519433	0.033	0.114	1.3969378123928303e-18	STARD10
4.2397861072404807e-23	-0.2163158521765881	0.016	0.084	1.4048955244952056e-18	HMGCL
4.3095793095751446e-23	-0.07210234875550747	0.071	0.176	1.4280222000208198e-18	TULP3
4.351926002631549e-23	-0.2925561788126546	0.017	0.087	1.4420542002319902e-18	C11orf71
4.357078590837798e-23	-0.23455853416378875	0.025	0.1	1.4437615618600127e-18	IDH3G
4.4897809297306233e-23	-0.32599266378450753	0.006	0.064	1.4877338088755394e-18	CYB5A
4.5160396783693057e-23	1.1076849184760413	0.372	0.32	1.496434907824453e-18	CTNNB1
4.8697902148180364e-23	-0.27673025652592526	0.017	0.085	1.6136536855821046e-18	CNRIP1
4.975452939132352e-23	-0.032295615283055135	0.081	0.19	1.6486660859108963e-18	NFKBIA
5.2521367683777555e-23	-0.093348652952438	0.058	0.155	1.740348039569653e-18	ATP6V1C1
5.337575375770414e-23	-0.24417214608457635	0.018	0.088	1.7686589765152843e-18	LRRC42
5.410701831125225e-23	-0.14072407394167152	0.047	0.137	1.7928901587616547e-18	CHMP3
5.417643692588308e-23	1.149543027031551	0.161	0.091	1.7951904139760617e-18	ESYT2
5.741932062098787e-23	-0.03989574943807406	0.119	0.25	1.9026466080970542e-18	YY1
6.005832074182159e-23	-0.3172086691138346	0.019	0.089	1.990092516101e-18	SWI5
6.613898616627864e-23	-0.12707963650132548	0.058	0.154	2.191581445605809e-18	OARD1
6.794254591900571e-23	-0.14294843284862158	0.082	0.191	2.2513442015721735e-18	NDRG4
6.857017400391061e-23	-0.22554948429281274	0.029	0.107	2.272141285793582e-18	AC100810.1
[truncated: 16,834 more rows]
