# Supplementary material for: Single-cell transcriptome reveals diversity of Müller cells with different metabolic-mitochondrial signatures in normal and degenerated macula
Source: Front Neurosci. 2022 Dec 22;16:1079498. doi: 10.3389/fnins.2022.1079498 (PMC9817153; doi:10.3389/fnins.2022.1079498)
Supplement: Supplementary file 2 [file Data_Sheet_2.CSV]

gene	logFC_TR	weight
STAT3	1.676328167	0.020071152
CHD1	1.249090648	0.006743482
CTNNB1	1.107684918	0.005947008
ATF3	1.036337355	0.008601922
HIF3A	1.019752359	0.000159295
EGR1	1.008370538	0.016938353
ARID1B	1.00396287	0.000106197
NCOR1	0.893765564	0.004407158
BCL6	0.855756635	0.009398396
JUN	0.849734378	0.014602028
FOXP2	0.828903625	0.00403547
SREBF1	0.794237952	0.006531089
SOX6	0.793385066	0.004088568
SOX4	0.764059875	0.000902671
CCNH	0.741853761	0.000212393
ASXL1	0.729367273	0.00153985
EPAS1	0.654863815	0.000690278
KDM5B	0.654796631	0.006371794
RXRA	0.639643499	0.006371794
PIAS2	0.63637234	0.000159295
FUS	0.620973049	0.000796474
NOTCH1	0.577604618	0.001115064
FOXP1	0.565197743	0.008708119
SRF	0.553524254	0.009823183
ZFHX3	0.540823238	0.003292094
TLE1	0.518210442	0.000159295
JARID2	0.515066367	0.003079701
SIRT1	0.507315191	0.001805342
KLF6	0.50143365	0.005203632
TCF7	0.476424183	0.006371794
GTF2I	0.465341456	0.000690278
IRF1	0.463776172	0.001699145
HTT	0.461615222	0.003504487
MRTFB	0.456478668	0.000371688
HDAC4	0.448209108	0.000530983
POU2F1	0.440260777	0.002708013
REL	0.43748212	0.004566453
TCF4	0.42840014	0.013752456
KDM5A	0.427501104	0.001380555
KDM6A	0.427264302	0.000690278
SIN3B	0.419630924	0.009026708
AUTS2	0.419624935	0.001752243
MZF1	0.415419866	0.003876175
NFIA	0.411072235	0.003504487
SMARCA4	0.408747582	0.0092922
CLOCK	0.405895798	0.003132799
CREBBP	0.402045703	0.001646047
JUNB	0.401625549	0.000530983
MTF2	0.380856526	0.007911644
SMARCA2	0.376892938	0.002920406
RCOR3	0.370207206	0.006690384
POU3F1	0.360223148	0.00371688
MEF2A	0.355332688	0.006371794
MED13	0.345423208	0.000159295
TET1	0.337269464	0.008495726
SMAD2	0.335866772	0.004407158
STAT2	0.334238499	0.000477885
TDRD3	0.330164966	0.000902671
ETV5	0.327799729	0.000690278
TCF7L2	0.32223037	0.003026602
EP300	0.316507587	0.007539956
STAT5B	0.31583359	0.004194765
FOS	0.2927553	0.006531089
TEAD1	0.292335271	0.003345192
IRF9	0.291830447	0.000424786
CUX1	0.290774199	0.004300961
STAT6	0.288117067	0.002070833
ZFX	0.287395576	0.009504593
HIF1A	0.27217961	0.004778846
SREBF2	0.262787306	0.003557585
NFKB2	0.260798286	0.00031859
LCOR	0.26053148	0.000212393
ZBTB7A	0.259178694	0.004194765
CTBP2	0.258284804	0.001699145
SUZ12	0.243180336	0.014442733
RBPJ	0.24119489	0.008708119
FOXO3	0.240661452	0.00711517
HDAC3	0.236314829	0.000584081
PHC1	0.235197515	0.001646047
HIVEP1	0.233206321	0.000637179
EED	0.218317411	0.001486752
SMAD4	0.213365837	0.017203844
ELK3	0.212903881	0.006000106
SETDB1	0.210720889	0.009132905
TOP2B	0.210655211	0.003292094
HINFP	0.204945365	0.007327563
SP1	0.204619656	0.010088674
ELK4	0.199423904	0.000902671
NCOA1	0.19932838	0.000637179
PHF8	0.198969232	0.007168268
ZBTB16	0.198842591	0.000584081
EZH2	0.196542036	0.009504593
TTF2	0.192262507	0.003026602
RELA	0.188565182	0.011840918
BRD4	0.186668014	0.010088674
PPARA	0.18131953	0.005787713
TAF2	0.179978789	0.003876175
TP53	0.179562211	0.020549036
NELFA	0.179285183	0.004513354
KLF3	0.17676525	0.001274359
REST	0.174443359	0.010088674
MIB2	0.174339142	0.004194765
NR3C1	0.174179737	0.006637286
KLF13	0.169986937	0.003238995
XBP1	0.169492668	0.000690278
MAPK14	0.1667832	0.002283226
TBP	0.164821533	0.002389423
ARNT	0.163777746	0.004991239
DCP1A	0.157447463	0.001592949
GPS2	0.157072536	0.000265491
BCOR	0.156400394	0.005150534
MEIS1	0.153696494	0.008495726
ESR2	0.153232382	0.002017735
KLF2	0.13985239	0.000902671
ASH2L	0.137667782	0.00775235
KLF11	0.13501186	0.003876175
EGR2	0.133231866	0.000530983
MRTFA	0.123757052	0.000690278
IRF3	0.122898365	0.001221261
SIN3A	0.120055395	0.002867307
KDM2B	0.118529229	0.015770191
PPARD	0.115043763	0.008124038
STAT5A	0.113743571	0.003451389
LUZP1	0.111282207	0.003982371
TBX3	0.107121176	0.001752243
SP3	0.106125888	0.007646153
CNOT3	0.105668282	0.002814209
ZNF281	0.105133828	0.002548718
CEBPA	0.104194709	0.00961079
CIITA	0.102893332	0.001168162
PRDM5	0.102531453	0.002654914
DROSHA	0.100717024	0.001061966
DNAJC2	0.09696978	0.002495619
CREB1	0.095592355	0.019115383
SMAD3	0.094447615	0.012584294
ZNF354C	0.093821948	0.002654914
SMAD7	0.092948167	0.000584081
NKX3-1	0.092766997	0.000265491
SATB1	0.09100084	0.000637179
NRF1	0.090327981	0.003132799
IKZF2	0.087509585	0.000212393
CEBPD	0.077695534	0.0092922
SP110	0.076550505	0.000796474
IRF7	0.075348929	0.001274359
WDR5	0.07362197	0.001221261
FOXO1	0.072370145	0.007327563
NFKB1	0.069818056	0.013593161
TFEB	0.065812635	0.001911538
PPARGC1A	0.065009634	0.000849573
CREM	0.064238121	0.013805554
NANOG	0.063640536	0.020071152
FOXM1	0.062292989	0.007805448
ATN1	0.060683475	0.000637179
VHL	0.059609153	0.000584081
CRX	0.05943704	0.005203632
LDB1	0.058755478	0.004141666
ETS1	0.057306562	0.015610896
ELF3	0.054328495	0.007168268
ING1	0.053973807	0.000371688
TAF4B	0.053613203	0.000212393
RARG	0.053117049	0.001805342
KLF4	0.052757669	0.021451707
NFYA	0.045871984	0.008495726
THRB	0.045603138	0.00493814
CACYBP	0.044313043	0.007274465
WWTR1	0.04391308	0.000371688
GFI1B	0.04318808	0.005044337
BRCA1	0.041000292	0.00403547
TAF4	0.040358709	0.000530983
BACH1	0.040263643	0.00339829
XRN2	0.039969963	0.00339829
NEUROD2	0.039550133	0.003557585
TBX5	0.039067634	0.007699251
RARA	0.03879445	0.003876175
HSF1	0.038709246	0.002867307
NFATC2	0.037344104	0.000849573
SAMD9L	0.03729426	0.002920406
ESR1	0.036096209	0.009132905
TFAP4	0.03557463	0.000371688
SMARCD1	0.034094506	0.00403547
ESRRB	0.032757148	0.007008974
PPARGC1B	0.032616223	0.000265491
CRTC1	0.031941742	0.002070833
MTF1	0.031624322	0.002708013
UBTF	0.029149834	0.003292094
CBFB	0.028231247	0.001964637
SPIB	0.02793589	0.00153985
TFAP2A	0.027037842	0.014124144
CTCF	0.026945743	0.019221579
ETV1	0.025142554	0.003769978
TP73	0.023671646	0.001486752
E2F4	0.023574378	0.006584187
CARM1	0.021796872	0.000371688
RUNX2	0.021719651	0.016248075
TCF3	0.020646093	0.011044443
MAF	0.01951718	0.00775235
KLF5	0.017607278	0.010619657
NR1H3	0.015804706	0.002017735
SIRT2	0.015746969	0.000265491
MYB	0.015509025	0.010938247
AHR	0.014808039	0.004566453
SOX10	0.014367432	0.001061966
RCOR2	0.014085358	0.000796474
ELL	0.014022717	0.000106197
POU5F1	0.012971567	0.01423034
STAT4	0.012812079	0.00493814
SNAI2	0.010668331	0.003132799
SCX	0.01005328	0.000212393
PIAS3	-0.012367976	0.000106197
MAX	-0.014302272	0.004460256
LYL1	-0.014926101	0.001699145
GATA6	-0.016282768	0.007964743
FOXJ1	-0.016902865	0.002708013
TRIM24	-0.017142097	0.001168162
MITF	-0.017152095	0.013540063
SP2	-0.020055519	0.000265491
ETV2	-0.022623069	0.001380555
PBX1	-0.022652535	0.003823077
ETV4	-0.022882786	0.003292094
TFE3	-0.022945224	0.000265491
SOX3	-0.024362179	0.010141772
ELK1	-0.025103309	0.008867414
PIAS1	-0.025889449	0.001327457
BCL3	-0.026689671	0.002442521
ZNF148	-0.027274613	0.00403547
CDKN2AIP	-0.02788069	0.00031859
POU3F2	-0.029760387	0.002017735
NFKBIA	-0.032295615	0.001592949
SMC4	-0.033710912	0.004566453
NACC1	-0.035582938	0.002230128
SPI1	-0.039048507	0.020283545
YY1	-0.039895749	0.007858546
CEBPB	-0.040032124	0.02415972
STAT1	-0.049553348	0.008761217
TEAD2	-0.052106291	0.007646153
CBX2	-0.05308469	0.00493814
ID1	-0.059856156	0.000265491
YAP1	-0.065270292	0.006531089
ELF1	-0.065839116	0.002283226
ZIC3	-0.06643123	0.001221261
RAC3	-0.072689534	0.002920406
E2F6	-0.082473112	0.003823077
TOB1	-0.088307745	0.00031859
HDAC1	-0.09242448	0.000902671
PURA	-0.095935477	0.001168162
PCGF2	-0.128282987	0.000690278
THAP11	-0.141452083	0.001380555
ATF1	-0.144079993	0.000743376
REPIN1	-0.146464595	0.004300961
CTBP1	-0.146574836	0.001327457
EIF2S1	-0.148174607	0.000265491
RNF2	-0.154038655	0.00711517
BMI1	-0.156146657	0.002654914
RUVBL1	-0.156196049	0.000212393
ID3	-0.160750521	0.000584081
NFIB	-0.178959953	0.001646047
IRF2	-0.183971364	0.000637179
ATF4	-0.187717255	0.003876175
DACH1	-0.199086962	0.003292094
SMC3	-0.231871108	0.005469123
NFIC	-0.271213585	0.008814315
NFYB	-0.310787043	0.003345192
GMNN	-0.320781494	0.000530983
CCND1	-0.341827959	0.004407158
EIF4EBP2	-0.355647012	0.000212393
JUND	-0.35695803	0.004354059
SOX9	-0.378126142	0.012796687
NFIX	-0.391122947	0.000106197
NFE2L2	-0.408922005	0.005416025
HMGA1	-0.465336156	0.000743376
PCBP1	-0.55500555	0.004088568
RAD21	-0.570479084	0.004513354
USF2	-0.60818615	0.008230234
CALR	-0.690161861	0.00031859
SOX2	-0.692595731	0.02569957
MTPN	-0.727408334	0.000743376
ID2	-0.757337184	0.000637179
NUCKS1	-0.973583444	0.002601816
